# Supplementary material for: Assessing causal associations of blood counts and biochemical indicators with pulmonary arterial hypertension: a Mendelian randomization study and results from national health and nutrition examination survey 2003–2018
Source: Front Endocrinol (Lausanne). 2024 Jun 17;15:1418835. doi: 10.3389/fendo.2024.1418835 (PMC11215008; doi:10.3389/fendo.2024.1418835)
Supplement: Supplementary file 2 [file DataSheet_2.xlsx]

## Sheet: Platelet count
Summary statistics for the SNPs associated with Platelet count and their association with PAH after removal of outliers and confounders.
				Platelet count			Pulmonary arterial hypertension
SNP	Effect allele	Other allele	Chr	EAF	Beta	SE	EAF	Beta	SE	F statistic
rs10040653	T	C	5	0.0836366	-0.0308121	0.00416559	0.058	0.1357	0.2663	242.534
rs10047928	A	G	14	0.253763	-0.0182905	0.00265348	0.2765	0.0479	0.1425	1444.94
rs10048745	A	G	2	0.256297	0.0188937	0.00267479	0.2209	-0.1038	0.1532	205.73
rs10056083	C	A	5	0.686333	-0.0140872	0.00250184	0.5527	-0.0542	0.1272	202.035
rs10117872	T	C	9	0.00847326	-0.0833234	0.0128088	0.01225	0.0265	0.5679	292.558
rs10145353	G	A	14	0.170232	-0.0176265	0.00308253	0.2043	0.2454	0.1573	223.02
rs10220411	G	A	14	0.261747	0.0283837	0.00262836	0.2038	0.2977	0.159	221.165
rs10264122	C	T	7	0.60467	0.0139706	0.00237166	0.5494	-0.0763	0.1282	249.32
rs1035317	G	A	12	0.388381	0.0150348	0.00237337	0.4468	0.1436	0.1275	334.535
rs10458728	C	T	10	0.260768	-0.0184888	0.00264707	0.3267	-0.0712	0.1349	336.78
rs1047891	A	C	2	0.315799	-0.0346816	0.00248464	0.3249	-0.1452	0.1353	342.037
rs10688236	ATTT	A	4	0.793627	-0.0180761	0.00288338	0.7919	-0.2217	0.1578	255.823
rs10750385	G	A	11	0.671897	0.0162058	0.00246414	0.7044	-0.0991	0.1391	236.478
rs10764672	A	C	10	0.808808	0.0174645	0.00293717	0.9153	-0.0048	0.2347	345.071
rs10769981	C	T	11	0.455589	-0.0244452	0.00231852	0.5191	0.0732	0.1271	498.745
rs10792079	A	C	11	0.57032	-0.0132434	0.00234237	0.6436	-0.0889	0.1351	217.648
rs10817007	G	T	9	0.128612	0.0247426	0.0034559	0.09373	0.137	0.2154	216.501
rs10832728	G	A	11	0.523044	-0.0177692	0.00231197	0.5145	-0.0895	0.127	244.434
rs10849333	T	G	12	0.27577	-0.0238133	0.00259132	0.1804	-0.1332	0.1667	466.34
rs10865130	G	C	2	0.322247	-0.0199145	0.00247706	0.3046	-0.1459	0.1381	187.002
rs10876550	A	G	12	0.558979	0.0520131	0.00232216	0.6771	0.0147	0.1363	174.525
rs10886430	G	A	10	0.12698	-0.0295063	0.00354034	0.09585	0.267	0.2204	212.688
rs10900828	G	T	5	0.580453	0.0165808	0.00237323	0.6419	-0.0308	0.1331	395.146
rs11071720	C	T	15	0.701737	0.0381682	0.00252614	0.6469	-0.087	0.1331	193.82
rs11075750	G	A	16	0.399289	0.0173933	0.00238634	0.4013	-0.0753	0.1298	339.079
rs11082304	T	G	18	0.513659	-0.0520873	0.00230757	0.4674	0.1354	0.1283	236.867
rs11107880	A	G	12	0.0693662	0.0257707	0.00455295	0.05849	-0.2395	0.2737	249.228
rs11134475	G	A	5	0.637029	-0.0184584	0.00240083	0.6692	0.005	0.1354	281.3
rs11150621	T	C	16	0.356528	0.0142133	0.00241594	0.3655	0.094	0.1313	308.143
rs11157951	A	G	14	0.832531	0.0198935	0.00309367	0.8856	0.2317	0.2006	284.743
rs11204543	C	G	1	0.340676	-0.0171861	0.00246888	0.3258	-0.0312	0.1372	205.097
rs11259186	G	T	10	0.539523	-0.016682	0.00231973	0.5505	0.0662	0.1271	250.2
rs112671186	A	G	19	0.0267166	-0.0426931	0.00743117	0.01197	0.047	0.598	542.191
rs112879674	A	G	14	0.436964	0.0140061	0.00233589	0.5429	-0.072	0.1271	188.43
rs112951098	T	C	17	0.157979	-0.0206928	0.00316703	0.1599	-0.1525	0.1732	527.659
rs113128512	C	T	4	0.0915495	-0.0290837	0.00401356	0.05741	0.1899	0.2716	372.189
rs113443561	T	C	8	0.151765	0.0194023	0.00322318	0.1258	0.0476	0.1909	501.399
rs113693454	A	T	4	0.0316768	-0.0626518	0.00658465	0.01881	-0.1465	0.4693	318.4
rs113721422	A	G	16	0.0786122	0.0486585	0.00429889	0.1527	0.3739	0.1748	3110.69
rs11379633	TC	T	1	0.674218	-0.0189977	0.00249687	0.6276	0.0135	0.1308	504.825
rs113825134	A	G	12	0.234091	-0.0181589	0.00273054	0.2083	-0.3614	0.1565	215.425
rs113889746	G	A	2	0.329971	-0.0155647	0.00246259	0.3233	-0.0159	0.1358	231.175
rs11389756	AG	A	17	0.426145	-0.0327361	0.00235028	0.5269	0.1067	0.1275	345.925
rs114694170	C	T	5	0.059423	0.143751	0.0049301	0.05556	-0.0273	0.2801	274.376
rs11471957	CAA	C	20	0.184457	0.0514434	0.00298806	0.2794	0.1871	0.1412	271.697
rs11473792	CTCT	C	20	0.471579	-0.0151898	0.00231621	0.5714	0.0546	0.128	580.134
rs114968084	A	G	9	0.0296938	-0.078736	0.00702827	0.01655	-0.2476	0.5365	220.27
rs1154002	A	G	7	0.941557	-0.0384197	0.00492639	0.9744	-0.6381	0.4102	290.326
rs11553699	G	A	12	0.135348	-0.109771	0.00351536	0.1066	-0.3	0.2093	305.124
rs11601507	A	C	11	0.0684074	-0.0333719	0.00451488	0.07939	0.1859	0.2376	310.036
rs11604127	T	C	11	0.23211	0.0917629	0.00275025	0.2963	-0.0835	0.1405	1438.99
rs116052829	T	C	10	0.103483	0.0321862	0.00378538	0.05626	-0.2975	0.2842	201.76
rs11627485	C	T	14	0.450002	0.0253312	0.00232726	0.4676	0.0599	0.1271	260.57
rs11648192	T	C	16	0.435049	-0.0142488	0.00242238	0.4267	0.0542	0.1305	323.061
rs11667430	G	A	19	0.39461	-0.0414373	0.00239301	0.4014	0.0488	0.1304
rs11686139	C	A	2	0.194272	0.0313173	0.00292151	0.2007	-0.1876	0.1588
rs117119759	A	G	9	0.0285009	-0.0508694	0.00707661	0.003004	0.4505	1.2118
rs11731274	G	T	4	0.176275	0.0518676	0.0030327	0.1863	-0.1015	0.1626
rs11764390	A	G	7	0.438196	0.0239413	0.00235696	0.3988	-0.0113	0.1306
rs11841319	T	C	13	0.102577	-0.0611409	0.00381885	0.072	-0.0913	0.2502
rs11917130	A	T	3	0.648451	-0.0182456	0.00242121	0.5833	-0.0344	0.1288
rs11950562	C	A	5	0.475916	-0.0280679	0.00231315	0.3419	-0.006	0.1333
rs12000252	G	A	9	0.550261	-0.0169129	0.00233746	0.4641	0.029	0.1276
rs12041331	A	G	1	0.0840986	0.0377262	0.00417542	0.05395	-0.0071	0.2869
rs12042229	G	A	1	0.393641	0.0195695	0.00235969	0.4215	0.0799	0.1287
rs12045264	A	G	1	0.632104	-0.0311227	0.00242208	0.6514	-0.0062	0.1337
rs12052715	G	C	2	0.727399	-0.0298587	0.00259065	0.7346	-0.0327	0.1446
rs12065863	C	T	1	0.251263	-0.0368897	0.00266905	0.2233	-0.0575	0.1524
rs12126199	T	C	1	0.0335104	0.0508941	0.00642547	0.03798	-0.0709	0.3291
rs12147994	A	C	14	0.259502	-0.0215056	0.00265801	0.3268	-0.0252	0.1348
rs12149202	A	G	16	0.275618	0.0217471	0.00258359	0.2401	0.1385	0.1497
rs1224382	C	T	6	0.540026	-0.0194648	0.00236639	0.5183	0.1346	0.1283
rs12343129	A	C	9	0.09521	0.022779	0.00393049	0.1713	-0.0111	0.1679
rs12376511	C	T	9	0.160314	-0.0458494	0.00315343	0.189	0.0385	0.1604
rs12451471	T	C	17	0.373923	-0.0141088	0.00239025	0.3236	0.0778	0.1355
rs12459419	T	C	19	0.325706	-0.021502	0.00246381	0.3625	0.1053	0.1319
rs12484795	C	A	22	0.173027	-0.0280711	0.00307595	0.2673	0.2267	0.1436
rs12490795	C	G	3	0.0872254	0.025369	0.00410281	0.1039	0.1583	0.2098
rs12542032	G	C	8	0.280183	-0.0153303	0.00257713	0.3487	0.205	0.1324
rs1260326	C	T	2	0.607022	-0.042483	0.00236243	0.6499	-0.1234	0.1332
rs12621712	G	A	2	0.141743	0.0256698	0.00331954	0.1445	0.2336	0.1813
rs12676105	T	C	8	0.505341	-0.0187601	0.00231199	0.5382	-0.0155	0.1274
rs12767683	A	C	10	0.324966	0.0183586	0.00246984	0.2948	0.1158	0.1384
rs12824685	T	G	12	0.203554	-0.029665	0.00288724	0.2117	-0.0717	0.1552
rs12903325	G	T	15	0.240668	0.0190179	0.00271787	0.2241	0.0776	0.1525
rs12932413	T	C	16	0.160851	0.0188973	0.00314738	0.157	0.0006	0.175
rs12945043	G	A	17	0.433893	-0.014728	0.00235383	0.5391	-0.187	0.1284
rs13084317	A	G	3	0.330493	0.0152887	0.00245809	0.3113	-0.0206	0.1376
rs13084357	C	T	3	0.0835534	0.0361116	0.00419622	0.06925	0.2902	0.2508
rs13108218	G	A	4	0.618261	-0.0215173	0.0023984	0.678	-0.054	0.1367
rs13154903	C	T	5	0.111699	-0.0208319	0.00369277	0.08652	0.0808	0.226
rs13208045	T	C	6	0.106939	-0.0311432	0.00375438	0.1636	0.0598	0.1711
rs13243214	T	G	7	0.299288	0.0287105	0.00252582	0.3585	-0.1163	0.1316
rs13322435	G	A	3	0.400838	0.0143463	0.00237357	0.333	0.1126	0.1347
rs13357739	A	T	5	0.0235346	0.0619179	0.00765212	0.02185	-0.2267	0.4474
rs1340837	G	A	10	0.412672	0.0145095	0.00234569	0.4094	0.097	0.129
rs1354034	C	T	3	0.601313	0.13741	0.00234518	0.7066	0.1798	0.1398
rs138844	G	T	22	0.216297	0.0163169	0.0028064	0.187	-0.0292	0.1631
rs1436367	C	A	12	0.223444	-0.0178437	0.00278101	0.2097	-0.0901	0.1563
rs143872071	CTT	C	2	0.541739	-0.0159399	0.00232143	0.5754	0.0218	0.1288
rs144317085	T	A	4	0.0337978	0.0385496	0.00644361	0.05731	0.1794	0.2712
rs147233090	T	C	15	0.0241689	0.107639	0.00757032	0.005156	-1.01	0.9423
rs149142833	T	C	20	0.156203	0.0207097	0.00321054	0.1626	0.0241	0.171
rs149290349	A	G	2	0.0749998	-0.0705246	0.00443428	0.03418	0.4069	0.3548
rs151234	C	G	16	0.128863	0.0645978	0.00345107	0.1236	0.0214	0.1922
rs1519819	T	C	15	0.608442	0.0147291	0.00237053	0.6431	0.3344	0.1327
rs1558328	T	C	12	0.497279	-0.0519654	0.0023158	0.4565	0.0128	0.1277
rs1602456	A	G	3	0.0212798	-0.068925	0.00800574	0.04372	-0.2064	0.3074
rs167924	G	A	3	0.62103	0.0184289	0.00238315	0.5824	0.0246	0.1286
rs16844866	C	T	2	0.176712	0.0201015	0.00302675	0.2349	-0.2953	0.1488
rs16858573	C	T	2	0.125441	-0.0251814	0.00350115	0.08584	0.093	0.2295
rs16932411	G	A	8	0.315927	-0.0179762	0.00248553	0.2759	0.0338	0.1416
rs16979901	G	A	20	0.102151	0.0317821	0.00381316	0.0942	-0.0072	0.2187
rs17127600	G	T	14	0.171583	0.0173179	0.00307611	0.2296	0.0935	0.1503
rs17425951	A	G	4	0.109366	0.0261131	0.00371181	0.1102	0.0595	0.2014
rs17572109	A	G	2	0.233782	0.0367756	0.00275337	0.1579	-0.0888	0.1754
rs17625587	A	G	1	0.26208	-0.0222987	0.00263457	0.287	0.1281	0.14
rs1768584	G	A	1	0.386356	0.0509589	0.00236872	0.4269	0.1805	0.1279
rs17687755	C	G	15	0.28854	0.0178683	0.00255265	0.3433	-0.0997	0.1331
rs17758695	T	C	18	0.0295471	-0.0533771	0.00681881	0.04439	-0.2376	0.3134
rs17860346	T	C	12	0.105697	0.039175	0.00375752	0.07457	0.1537	0.2429
rs1820583	C	T	2	0.919241	0.0241773	0.00423613	0.92	0.3064	0.2382
rs183072	C	T	5	0.327252	-0.0146501	0.00246736	0.3029	0.2376	0.1381
rs183583130	T	G	17	0.0236519	-0.0606823	0.00784151	0.03127	-0.6653	0.3608
rs1865761	C	T	18	0.522507	-0.0169523	0.00231292	0.5367	-0.1215	0.1271
rs1926310	C	G	1	0.235727	-0.0160358	0.002734	0.2757	-0.0898	0.1419
rs1933295	G	A	1	0.776368	-0.0192676	0.00278464	0.7441	0.1571	0.1452
rs1984021	A	G	21	0.136446	0.0303881	0.00336831	0.0907	0.1776	0.2214
rs2015210	G	T	7	0.752707	-0.0212553	0.00268803	0.6445	-0.0562	0.1328
rs2015599	A	G	12	0.459903	-0.0439648	0.00231734	0.4612	-0.2743	0.1272
rs2017058	C	T	4	0.51154	-0.0167073	0.00233373	0.507	-0.2316	0.1265
rs2017536	T	G	9	0.695544	0.0218896	0.00252	0.7397	-0.0259	0.1451
rs2046823	A	G	3	0.264285	0.0360729	0.00262994	0.2619	0.0917	0.1446
rs2057149	T	C	6	0.648733	0.0186522	0.00243011	0.7742	0.121	0.1533
rs2068888	A	G	10	0.448737	-0.0210355	0.0023212	0.4699	-0.012	0.1269
rs2084312	T	C	17	0.800124	0.018356	0.00289409	0.7519	0.0969	0.1465
rs2097598	G	C	22	0.377431	-0.0244439	0.00246601	0.3187	-0.1088	0.1372
rs210798	G	T	6	0.520546	-0.019423	0.00231851	0.4964	0.1623	0.127
rs211510	G	A	6	0.465624	-0.0144294	0.00232163	0.4919	-0.0453	0.1265
rs2142218	C	T	21	0.157386	-0.0200496	0.00318155	0.1756	-0.15	0.1675
rs2155380	G	A	11	0.271226	0.0535028	0.00260146	0.2979	0.1126	0.1378
rs2236055	G	A	1	0.468052	-0.0381132	0.00231248	0.5986	0.1689	0.1302
rs2236074	A	G	1	0.361373	-0.0209124	0.00241582	0.3875	0.1413	0.1304
rs2238784	A	G	22	0.286166	0.0230709	0.00255232	0.3705	0.0376	0.1311
rs224082	T	C	10	0.376439	-0.0174664	0.00239449	0.385	-0.0209	0.13
rs2241233	T	C	17	0.860624	-0.0204281	0.00343513	0.8592	0.0793	0.1847
rs2243103	G	C	17	0.07286	0.0704847	0.00444892	0.1021	-0.1805	0.21
rs2246090	A	T	5	0.591872	0.014032	0.00234814	0.6002	-0.2826	0.1293
rs2255531	A	G	12	0.348216	-0.0226382	0.00242831	0.3921	-0.0596	0.1299
rs2282492	C	T	11	0.377215	-0.0191666	0.00239154	0.3126	-0.0688	0.137
rs2289321	C	T	2	0.0627926	0.0264953	0.00478376	0.04044	0.3146	0.3269
rs2297066	G	C	14	0.241609	0.0518432	0.00269679	0.2314	0.0457	0.1513
rs2301825	G	C	15	0.128638	-0.0305901	0.00344716	0.1492	0.0628	0.1769
rs2315560	G	C	4	0.588488	-0.0171291	0.00235382	0.6869	-0.2479	0.1363
rs2343681	A	G	3	0.789554	0.0186639	0.00283465	0.7656	-0.1386	0.1482
rs2355710	A	T	1	0.202447	-0.0161375	0.0028783	0.1785	-0.0381	0.1683
rs242554	T	C	17	0.412864	-0.0161806	0.00237758	0.4412	-0.0503	0.1281
rs2494663	A	C	1	0.551234	-0.018874	0.00232658	0.4595	0.0001	0.1276
rs249681	C	G	5	0.616115	0.0262417	0.00237917	0.6564	-0.0448	0.1334
rs2523842	A	G	6	0.0295058	-0.0410003	0.00682353	0.01714	0.2241	0.4982
rs2546979	C	G	5	0.7022	-0.0409411	0.00253145	0.7452	-0.1115	0.1457
rs2641444	C	T	17	0.285789	-0.0246049	0.00255601	0.3244	-0.1444	0.1348
rs2700936	G	T	7	0.458812	0.0172339	0.00232421	0.4343	0.1488	0.1276
rs2714483	G	A	2	0.394325	-0.0148412	0.00236118	0.3826	0.1883	0.1304
rs2724564	T	G	4	0.560873	0.021805	0.00232851	0.5097	-0.0825	0.127
rs2767627	A	C	10	0.452731	0.0135226	0.00232635	0.6135	0.0083	0.1314
rs2818866	T	C	6	0.434549	0.0130431	0.00233263	0.5064	-0.1621	0.1272
rs28362951	G	A	11	0.26703	0.0233662	0.00261348	0.2884	0.188	0.1396
rs28456	G	A	11	0.314928	0.0404254	0.00248742	0.3889	0.2275	0.1304
rs28505677	G	C	10	0.237186	-0.0315855	0.0027346	0.1649	0.0389	0.1734
rs28538623	C	G	8	0.331264	0.0186625	0.00247126	0.4124	0.0681	0.129
rs2859868	A	G	3	0.549982	-0.0204876	0.00233524	0.5524	-0.2305	0.1278
rs28706215	T	A	1	0.694861	-0.0169775	0.00254143	0.7382	-0.015	0.1448
rs2915607	C	T	8	0.742163	0.0183833	0.00264179	0.7099	-0.083	0.1398
rs296852	A	G	9	0.635365	-0.0391017	0.00242869	0.5934	-0.0289	0.1295
rs301371	A	G	6	0.408746	0.0408548	0.0023464	0.475	-0.1753	0.1289
rs303968	C	T	13	0.397724	-0.0156133	0.00236948	0.4067	-0.0068	0.1296
rs3093733	CA	C	12	0.28735	0.0162351	0.00256767	0.2276	-0.1316	0.1518
rs3122414	A	G	1	0.665914	-0.0142538	0.00244774	0.603	-0.1045	0.1291
rs3184504	C	T	12	0.518197	-0.0959625	0.00230484	0.5942	-0.3309	0.1296
rs34131104	GAC	G	5	0.380717	0.0156347	0.00239439	0.4218	-0.0967	0.1282
rs34164109	T	C	6	0.261605	0.109328	0.0026266	0.3419	-0.0399	0.1334
rs34346558	C	A	10	0.205052	0.018564	0.00286173	0.1888	-0.0629	0.1625
rs34536443	C	G	19	0.0460955	-0.0550508	0.00566309	0.03067	-0.1077	0.3648
rs34592828	A	G	5	0.0455911	-0.14909	0.00552658	0.03949	-0.5187	0.323
rs34646035	GT	G	1	0.502976	-0.024499	0.00231712	0.5117	0.1107	0.1265
rs34651	T	C	5	0.918324	0.0444387	0.00424244	0.9406	0.0637	0.2671
rs34750619	A	G	14	0.070255	0.0369224	0.00453633	0.05426	0.2201	0.2828
rs34789477	G	A	1	0.096383	0.0356324	0.00391989	0.107	0.1116	0.207
rs35181127	G	A	1	0.508644	-0.0144111	0.00240147	0.5104	-0.1126	0.1307
rs35258120	A	G	14	0.818575	0.0462081	0.00299529	0.78	0.1842	0.1531
rs35267052	G	T	5	0.102378	0.0289116	0.00381697	0.06143	-0.0857	0.2656
rs35330522	A	G	2	0.476778	0.0184491	0.00232447	0.5543	0.0795	0.1282
rs36034566	C	A	17	0.483188	0.0176077	0.00231109	0.4155	0.021	0.1288
rs363096	C	T	4	0.574281	-0.0178911	0.00234047	0.6172	0.1195	0.1313
rs374039502	A	T	13	0.0206616	-0.0494994	0.00860152	0.007793	1.8902	0.7906
rs3742028	A	G	12	0.582237	-0.040126	0.00234123	0.6264	0.0113	0.1317
rs3767809	C	T	1	0.22113	0.0386691	0.0027828	0.2176	-0.0858	0.1533
rs3796215	G	A	3	0.322135	-0.0324533	0.00247142	0.4046	0.1432	0.1289
rs3804749	T	C	3	0.593088	-0.0332223	0.00236344	0.6194	0.1565	0.1306
rs381500	A	C	6	0.451595	0.0272798	0.00232252	0.5172	0.0588	0.1264
rs385893	C	T	9	0.525856	0.0967804	0.00230757	0.474	0.0018	0.1276
rs3912392	A	G	4	0.50668	-0.0156669	0.00231063	0.4121	0.0265	0.1289
rs3956381	A	C	13	0.579885	0.0168214	0.00239922	0.6289	0.0968	0.1322
rs4072989	C	A	6	0.549484	0.0131984	0.00237364	0.5361	-0.051	0.1289
rs408307	T	C	9	0.264248	0.0302585	0.00262634	0.3972	0.0061	0.1293
rs4083463	A	G	14	0.335417	-0.0170544	0.00246035	0.2698	-0.0657	0.1431
rs4148445	T	C	13	0.917566	0.064437	0.00419811	0.9235	-0.0599	0.2397
rs42033	T	A	7	0.208668	-0.0161515	0.00285119	0.214	-0.1745	0.155
rs4257458	G	A	21	0.390227	0.0229143	0.00238221	0.3398	-0.073	0.1342
rs4296389	T	C	2	0.246138	0.0149301	0.00269138	0.3235	0.0395	0.1352
rs4357501	T	C	1	0.616154	-0.0156478	0.00238107	0.7027	0.0769	0.1395
rs4389834	A	G	7	0.274939	-0.0159949	0.00267344	0.3033	0.2494	0.1376
rs4477285	A	G	1	0.421231	0.0192671	0.00235233	0.4558	0.0339	0.1274
rs4531775	A	C	17	0.0870273	0.0527148	0.00409469	0.1045	0.501	0.2061
rs457648	T	C	5	0.461491	0.0129923	0.00232156	0.4014	-0.1272	0.1294
rs4630833	C	T	20	0.260706	-0.0333498	0.00263604	0.2583	-0.0847	0.1455
rs4679703	A	C	3	0.482866	0.0134781	0.00231383	0.5171	0.0681	0.1269
rs4715332	A	C	6	0.572262	-0.0226929	0.00233928	0.5632	0.059	0.1274
rs4747508	T	C	10	0.582589	-0.020829	0.00234398	0.6175	-0.2068	0.1306
rs4771666	T	C	13	0.234521	0.0152561	0.00275349	0.3493	0.0779	0.1335
rs4783183	G	C	16	0.87616	-0.0427251	0.00350672	0.8408	-0.0599	0.1728
rs4785386	A	G	16	0.751026	0.0159124	0.00267598	0.8515	0.0515	0.1804
rs4802252	C	T	19	0.387124	-0.0164888	0.00237146	0.3725	-0.2413	0.1311
rs4809330	G	A	20	0.666382	0.0169339	0.0024462	0.7394	0.2448	0.1447
rs4818033	C	T	21	0.320639	-0.0178368	0.00249284	0.2348	0.1175	0.1502
rs4841600	C	T	8	0.544034	-0.0133742	0.00232335	0.6705	-0.0713	0.1831
rs4846914	A	G	1	0.607135	0.0237966	0.00236621	0.5463	-0.1379	0.1276
rs4849845	A	G	2	0.687728	-0.0319313	0.00249704	0.595	0.1403	0.1294
rs4853721	T	C	2	0.167194	-0.0182805	0.00311988	0.2461	-0.3121	0.1466
rs4888387	G	T	16	0.59518	0.0171668	0.00235405	0.5684	0.0542	0.1277
rs4916186	G	A	1	0.499492	0.0166181	0.00231821	0.472	-0.2968	0.1279
rs4921997	T	G	8	0.695315	0.0150854	0.00252839	0.6945	-0.0897	0.1376
rs4936066	C	A	11	0.190389	-0.0194894	0.00295582	0.1547	-0.2272	0.1778
rs4947490	G	A	7	0.679309	0.015583	0.00247381	0.6539	-0.0923	0.1329
rs4966015	T	G	15	0.143517	-0.0354331	0.00329164	0.1913	0.2336	0.16
rs4980067	A	C	10	0.5037	0.017947	0.00231041	0.5657	0.0442	0.1279
rs511515	G	A	6	0.699423	0.0980519	0.00251427	0.7812	0.1737	0.1546
rs55633676	C	T	12	0.156395	0.0176389	0.0031866	0.1745	0.0155	0.1674
rs556562	C	A	11	0.808064	0.0229777	0.00293406	0.8263	-0.0901	0.167
rs55664157	A	T	2	0.121821	-0.0280882	0.0035478	0.08119	-0.2095	0.2353
rs55679363	T	A	8	0.31704	0.0174318	0.00248498	0.3103	-0.035	0.1372
rs55773542	T	C	21	0.104689	-0.0254791	0.00377903	0.1038	0.032	0.2105
rs55794721	A	G	1	0.406991	-0.035024	0.00235002	0.3464	-0.0789	0.133
rs55928935	T	G	11	0.11598	-0.0253377	0.00361098	0.1392	-0.0567	0.1812
rs56043070	A	G	1	0.071516	-0.127352	0.00447151	0.05424	-0.0982	0.2836
rs56133113	G	A	11	0.119429	0.0196073	0.00356714	0.1762	0.076	0.1655
rs56268840	T	C	3	0.273801	-0.0300335	0.00259029	0.2556	-0.0221	0.1463
rs56326117	ACT	A	9	0.628439	0.0180305	0.00240449	0.6836	-0.2261	0.1372
rs56333341	T	A	1	0.0607923	-0.030286	0.00483199	0.06679	-0.2541	0.2524
rs5759002	G	A	22	0.520587	-0.0326878	0.00231677	0.4509	-0.1571	0.1283
rs5763928	G	A	22	0.241518	-0.0185793	0.00270761	0.1596	-0.0406	0.1741
rs57843631	T	C	19	0.0192003	-0.225495	0.00871221	0.007317	0.2462	0.8021
rs58221005	A	G	7	0.20005	-0.0161047	0.00290634	0.1692	0.0283	0.1702
rs583306	T	C	18	0.738414	0.0229105	0.00262715	0.8233	-0.1233	0.1673
rs59425973	T	TG	12	0.351838	-0.0186187	0.00242144	0.3679	-0.1516	0.1313
rs59543286	C	A	7	0.161926	-0.0186785	0.00314594	0.2038	0.0056	0.1573
rs59602331	C	T	9	0.251581	-0.0282816	0.00270215	0.2708	-0.0564	0.1439
rs6060978	A	G	20	0.216143	-0.0253011	0.00280545	0.3122	0.0328	0.1369
rs60757417	G	C	9	0.0603899	-0.0809744	0.00489885	0.09507	-0.1117	0.2155
rs61009920	A	C	15	0.137076	0.0462531	0.00335693	0.2086	0.1563	0.156
rs61025394	A	G	6	0.210279	-0.0166459	0.00283806	0.2673	0.0418	0.1426
rs6103669	A	G	20	0.286999	-0.0194329	0.00256236	0.2485	-0.2238	0.1485
rs61215818	A	G	5	0.0770061	-0.0436428	0.00434829	0.03801	-0.472	0.3389
rs6141	T	C	3	0.529534	0.0557118	0.00232969	0.3892	0.0794	0.1326
rs61781296	T	C	1	0.261812	0.0273406	0.00263431	0.204	0.1126	0.1572
rs62048972	T	C	16	0.164343	0.0394758	0.00312196	0.2264	0.3206	0.1526
rs62126620	A	G	19	0.195349	0.0185894	0.00293744	0.151	-0.0251	0.1768
rs62240976	G	C	3	0.0907648	-0.0265297	0.00403826	0.1576	-0.0245	0.1724
rs62251184	T	C	3	0.0631268	0.0470953	0.0048421	0.07484	0.0344	0.238
rs62491415	A	G	7	0.0977142	-0.0245483	0.00389478	0.08374	0.0312	0.2279
rs62549698	T	G	9	0.0624882	-0.0572665	0.00481397	0.0318	-0.474	0.3754
rs630505	C	T	1	0.265245	0.0178776	0.00261708	0.2521	0.1937	0.1465
rs632157	A	G	18	0.0650024	-0.0351382	0.00470168	0.02079	0.16	0.4524
rs640221	G	A	11	0.834073	0.0174993	0.00310647	0.8126	-0.0422	0.1622
rs6425522	C	T	1	0.802304	-0.0673666	0.00290784	0.7801	0.153	0.1535
rs6444571	C	T	3	0.259931	0.0179318	0.00263666	0.2936	-0.024	0.1392
rs6505129	A	G	17	0.516934	-0.0682766	0.00231012	0.5382	-0.0789	0.1269
rs6545465	C	T	2	0.808234	-0.0185259	0.00294291	0.7799	-0.2123	0.1531
rs655029	A	G	2	0.708485	0.0742427	0.00256873	0.7332	0.0909	0.1443
rs6556405	C	T	5	0.248806	-0.0347994	0.00267399	0.2413	-0.035	0.1482
rs6592965	A	G	7	0.453967	0.0130856	0.00232547	0.3209	0.0556	0.1369
rs66527945	T	C	13	0.0692605	0.0255892	0.00454474	0.06026	-0.0084	0.2706
rs6706095	G	T	2	0.76013	0.0244343	0.00271277	0.6846	-0.192	0.1359
rs67149561	C	G	1	0.155569	0.0224253	0.00321008	0.1628	0.1388	0.1714
rs6744560	C	A	2	0.369832	0.0164454	0.0023951	0.3754	-0.0017	0.1309
rs6759839	G	A	2	0.678316	0.0151455	0.00248841	0.6445	-0.0986	0.1327
rs684562	C	T	9	0.719176	0.0170811	0.00256967	0.6088	0.0759	0.1305
rs6851940	G	C	4	0.366796	0.0132747	0.00243283	0.3564	-0.093	0.1328
rs6857262	G	T	4	0.463788	0.0147685	0.00233952	0.3695	0.1369	0.1319
rs6880286	T	C	5	0.413137	0.0187998	0.00234889	0.423	0.1626	0.1287
rs6967348	A	G	7	0.911866	-0.0320008	0.00407333	0.8978	0.2472	0.2089
rs6993770	T	A	8	0.286016	-0.0660898	0.00255305	0.223	-0.1236	0.1538
rs6998007	T	C	8	0.566032	0.0135825	0.00233989	0.5909	-0.0116	0.1289
rs7000170	A	G	8	0.290292	-0.0179382	0.00255075	0.2865	0.1712	0.1402
rs7036656	T	C	9	0.722462	0.0413342	0.00258314	0.7731	-0.1003	0.1512
rs7080838	T	C	10	0.567777	0.0143156	0.00234033	0.5857	0.1356	0.1285
rs7098181	T	G	10	0.416571	0.0743141	0.00234158	0.3859	0.0892	0.1309
rs7103603	A	G	11	0.389873	-0.02851	0.00239701	0.4823	-0.1101	0.1269
rs7123132	G	A	11	0.542774	0.0144698	0.00231736	0.5399	-0.0355	0.1276
rs7127210	T	G	11	0.314845	0.0187943	0.0025162	0.406	-0.1129	0.1297
rs7132697	A	T	12	0.701653	0.0141612	0.00252362	0.6152	0.2102	0.1301
rs714543	G	A	7	0.433875	-0.0302246	0.0023268	0.4444	-0.0696	0.1276
rs721412	G	A	4	0.319299	-0.0268248	0.00249393	0.297	0.0013	0.139
rs7233932	G	C	18	0.319393	0.0165338	0.00248255	0.2459	-0.1299	0.148
rs7253820	G	A	19	0.468033	0.0202592	0.00234377	0.5499	0.1519	0.1281
rs7254827	T	A	19	0.225332	-0.031995	0.0027623	0.2011	-0.0543	0.1577
rs72627489	T	C	2	0.0955133	-0.0318662	0.00397561	0.1224	0.1597	0.195
rs72725173	A	G	14	0.156786	-0.0431275	0.00317912	0.1065	-0.1222	0.2033
rs72807421	T	C	16	0.0255487	-0.0528699	0.00753539	0.01517	-0.7852	0.5081
rs72932729	T	C	2	0.474633	0.0184058	0.00232565	0.3573	0.2179	0.1334
rs72969820	T	C	18	0.115206	-0.0279394	0.00369192	0.1115	0.2413	0.2027
rs72999007	C	T	19	0.011133	0.121719	0.0113989	0.0007862	-1.0415	2.5583
rs73109811	T	C	12	0.199243	0.0324461	0.00295054	0.1859	0.0675	0.1651
rs7349311	A	G	2	0.187052	-0.0329257	0.00299805	0.2031	0.0529	0.1593
rs7385804	A	C	7	0.623683	0.0273254	0.00238263	0.5526	0.0002	0.1272
rs75107793	A	G	22	0.073328	0.107183	0.00445711	0.105	0.3721	0.2056
rs7526446	A	C	1	0.637256	-0.0149874	0.00243	0.6766	-0.2227	0.1353
rs7585866	G	A	2	0.352781	0.0201097	0.00241519	0.3373	-0.1113	0.1354
rs760402	A	G	9	0.687657	-0.0177919	0.00249945	0.7148	0.0383	0.1405
rs76064941	T	C	1	0.0318939	-0.0584405	0.00657503	0.01561	-0.1418	0.5183
rs7618405	A	C	3	0.2085	-0.0416004	0.00285183	0.2111	-0.1276	0.1559
rs761841	C	T	6	0.575562	0.0129275	0.00234819	0.5984	-0.0065	0.129
rs7630419	A	G	3	0.404294	-0.0158119	0.00235895	0.4253	0.1196	0.1281
rs7640747	G	C	3	0.372412	-0.0152291	0.00242643	0.4161	-0.1172	0.1291
rs76445378	T	C	3	0.015845	0.100051	0.00926384	0.003533	-1.0132	1.1245
rs7705526	A	C	5	0.325355	0.03799	0.00249527	0.3225	0.2308	0.1367
rs77300440	T	C	7	0.0802162	0.0741739	0.00425746	0.12	-0.0056	0.1945
rs77338166	G	A	8	0.0663416	-0.025964	0.00463734	0.0427	-0.4117	0.3246
rs7789916	A	G	7	0.712845	-0.0180619	0.00254957	0.7523	-0.0751	0.1473
rs78120948	GTTTA	G	5	0.424046	-0.0213787	0.00237139	0.4181	0.216	0.1291
rs78157248	C	T	6	0.0691466	0.0286676	0.00456248	0.02986	-0.3017	0.3839
rs7833924	G	A	8	0.42953	0.0409645	0.00233254	0.403	0.1716	0.1292
rs7860776	A	G	9	0.290959	-0.0333767	0.00263397	0.3079	0.074	0.1391
rs78909033	A	G	2	0.135364	0.0638471	0.00337307	0.1312	0.0043	0.1909
rs79010100	C	T	18	0.130574	0.0258066	0.00343709	0.1623	0.1834	0.1729
rs7912035	C	T	10	0.857483	0.0246561	0.00330012	0.7883	0.1461	0.1548
rs7934719	T	C	11	0.409438	0.0213606	0.00235266	0.396	-0.1093	0.13
rs7940646	C	T	11	0.689823	0.0236516	0.00249148	0.6698	0.1857	0.1342
rs7966357	G	C	12	0.359524	0.0187873	0.00240815	0.3053	-0.1538	0.1377
rs7973618	C	T	12	0.366389	0.0426519	0.00240224	0.3144	0.0752	0.138
rs79898419	G	A	1	0.246132	0.0234272	0.00269005	0.1488	-0.2526	0.1802
rs80054178	C	T	20	0.0224353	0.122334	0.0078011	0.008798	-1.0144	0.6902
rs8028182	T	G	15	0.19304	-0.0207811	0.00292536	0.1875	0.0013	0.1626
rs8091707	C	A	18	0.0870075	0.0264474	0.00409934	0.07841	-0.1676	0.2324
rs8106212	T	C	19	0.0120051	-0.0855877	0.0107382	0.009862	0.7594	0.6756
rs8108355	A	G	19	0.716831	-0.0171006	0.00260592	0.685	-0.0418	0.1385
rs8138438	G	A	22	0.431854	0.014271	0.0023626	0.411	-0.0402	0.1294
rs8178824	T	C	17	0.0297625	0.089361	0.00681864	0.009524	1.2601	0.6767
rs853195	A	C	17	0.637026	-0.0202633	0.00240012	0.6879	0.0797	0.1367
rs855791	G	A	22	0.561408	-0.0280751	0.0023364	0.6529	-0.1859	0.1334
rs868489	T	C	4	0.237538	-0.0173899	0.00272684	0.258	0.1056	0.1448
rs893808	G	C	2	0.670752	0.0165145	0.00246002	0.6056	0.2257	0.1292
rs9260012	G	A	6	0.392158	0.0278042	0.00244338	0.4262	0.0622	0.135
rs9266658	A	G	6	0.161513	0.0595212	0.00313786	0.2542	0.2345	0.1454
rs9304813	G	A	19	0.483623	0.0198492	0.00231213	0.5164	0.004	0.1271
rs9320282	G	A	6	0.523165	0.0240303	0.00231316	0.6112	0.0483	0.131
rs9357551	T	C	6	0.267018	0.0291958	0.00261734	0.2711	-0.1585	0.1421
rs9376060	G	A	6	0.220479	0.0334181	0.00279169	0.1132	-0.0968	0.2039
rs939136	C	G	2	0.663482	0.0237841	0.00245028	0.6453	-0.3044	0.1327
rs943501	T	C	9	0.927912	0.0265869	0.00446625	0.911	0.3373	0.221
rs945631	A	G	1	0.0413638	-0.0441576	0.00587165	0.0762	0.0492	0.2397
rs947001	G	A	14	0.672899	-0.0149933	0.00246535	0.734	0.1809	0.1454
rs9532658	C	A	13	0.684898	0.0224966	0.00248592	0.697	-0.004	0.1389
rs9535492	T	C	13	0.563739	-0.0147751	0.00233929	0.5712	0.1861	0.1279
rs9591137	C	T	13	0.382792	0.0231578	0.00238017	0.4322	0.1283	0.1281
rs9638749	A	G	7	0.212752	-0.024772	0.00282587	0.1997	-0.0791	0.158
rs964184	C	G	11	0.867713	0.0385234	0.00340618	0.8556	0.0032	0.1805
rs9693128	G	A	8	0.608922	0.0130963	0.00238139	0.5981	0.0012	0.1297
rs9809116	G	A	3	0.407213	0.021886	0.00236863	0.3347	0.0026	0.1346
rs9829114	A	G	3	0.418382	-0.017625	0.00235237	0.433	0.0091	0.128
rs9879207	C	T	3	0.167708	0.0181868	0.00311676	0.2004	0.1403	0.1591
rs9895429	C	A	17	0.236327	-0.0217925	0.00271624	0.2474	-0.0789	0.1475
rs9919955	C	G	15	0.163479	-0.0271586	0.00313336	0.1251	0.0434	0.1934
rs9927293	A	C	16	0.460431	-0.0159222	0.00235338	0.4684	-0.229	0.127

## Sheet: Platelet crit
Summary statistics for the SNPs associated with Platelet crit and their association with PAH after removal of outliers and confounders.
				Platelet crit			Pulmonary arterial hypertensione
SNP	Effect allele	Other allele	Chr	EAF	Beta	SE	EAF	Beta	SE	F statistic
rs10048745	A	G	2	0.256298	0.0266099	0.00262946	0.2209	-0.1038	0.1532	94.6297
rs10086797	A	G	8	0.257576	-0.0180739	0.00260536	0.3113	-0.0221	0.1362	43.792
rs10145353	G	A	14	0.170233	-0.0242729	0.00303037	0.2043	0.2454	0.1573	58.3439
rs10167625	T	C	2	0.61876	0.0156684	0.00233856	0.5905	0.096	0.1294	40.5976
rs10240931	C	G	7	0.11413	-0.0257966	0.00356434	0.101	-0.1463	0.2101	47.1664
rs1033686	A	G	14	0.152179	-0.0306614	0.00316688	0.1056	-0.1241	0.2036	85.0409
rs1040804	A	T	6	0.208545	0.041974	0.00279498	0.1033	-0.0844	0.2126	203.948
rs10510412	A	G	3	0.240523	0.0201735	0.00265884	0.2955	-0.0477	0.1382	52.1168
rs1057119	G	C	14	0.23854	-0.0148701	0.00265822	0.2381	0.269	0.1488	28.1547
rs10633741	CTT	C	1	0.362164	0.0138126	0.00241306	0.327	-0.1656	0.1351	30.8946
rs10734834	T	C	12	0.877012	-0.0235503	0.00346825	0.8756	-0.3712	0.1917	41.9366
rs1074958	T	C	12	0.0992425	-0.0239888	0.00388341	0.06354	0.4839	0.2656	36.0618
rs10750385	G	A	11	0.671895	0.0164993	0.00242255	0.7044	-0.0991	0.1391	42.0704
rs10793824	T	C	5	0.431755	0.0135486	0.00229209	0.459	-0.035	0.1272	31.5704
rs10818963	A	T	9	0.653122	-0.0227351	0.00239626	0.6849	-0.031	0.1359	82.1006
rs10821066	G	A	9	0.159668	0.0190738	0.00310091	0.1245	0.424	0.1925	34.2188
rs10832728	G	A	11	0.523042	-0.0124845	0.00227305	0.5145	-0.0895	0.127	27.2566
rs10912870	T	C	1	0.335538	-0.015065	0.00241161	0.3077	0.3421	0.1383	35.471
rs10934681	C	T	3	0.260834	-0.0246176	0.00258821	0.2299	-0.0244	0.152	81.9179
rs10954300	A	G	7	0.737197	-0.0293179	0.0025776	0.6386	-0.0709	0.132	116.763
rs10974836	C	T	9	0.90804	0.0232426	0.00395407	0.948	0.3974	0.2887	31.6222
rs10991780	C	T	9	0.927866	0.0303228	0.00438816	0.911	0.3373	0.221	43.1417
rs11150084	G	C	16	0.669375	0.0147069	0.00242228	0.628	0.074	0.1314	33.5559
rs11160085	C	T	14	0.303967	-0.020348	0.00248191	0.2448	-0.1551	0.148	61.4123
rs11168249	C	T	12	0.460395	0.0232978	0.00228605	0.5091	0.054	0.1275	94.5438
rs111960598	TGGGGTAGGGCAGG	T	10	0.458622	-0.0161441	0.00232193	0.5602	-0.06	0.1282	45.3648
rs11225007	C	T	11	0.0840375	0.0233668	0.0041085	0.1121	-0.1983	0.201	29.4622
rs11259151	T	C	10	0.491462	-0.0139121	0.00227572	0.5038	0.1562	0.1265	33.9094
rs112969588	C	T	4	0.091521	-0.0314177	0.0039458	0.05741	0.19	0.2717	57.5354
rs113120049	A	T	17	0.0177519	-0.0520287	0.00911849	0.03727	0.071	0.3341	33.0882
rs113277738	C	CTA	12	0.345661	-0.0274326	0.00238541	0.3166	-0.028	0.1365	119.348
rs113721422	A	G	16	0.0786129	0.0394555	0.00422658	0.1527	0.3739	0.1748	79.0549
rs11412295	TG	T	3	0.205798	0.0231066	0.00282951	0.2306	0.0463	0.15	61.1786
rs114694170	C	T	5	0.0594235	0.0807074	0.00485085	0.05556	-0.0273	0.2801	255.373
rs115169601	A	G	3	0.0315882	-0.0525852	0.00662622	0.01409	-0.382	0.5613	59.3014
rs11549015	T	C	15	0.16585	0.0209932	0.00305207	0.2399	-0.0186	0.1471	42.7415
rs11553699	G	A	12	0.135345	0.112487	0.00345564	0.1066	-0.3	0.2093	1041.02
rs116052829	T	C	10	0.103484	0.0327362	0.00372147	0.05626	-0.2975	0.2842	69.7034
rs11618989	T	C	13	0.102222	-0.0553817	0.00376096	0.07191	-0.091	0.2504	197.41
rs116223294	A	C	3	0.0136944	0.0672986	0.00976704	0.005669	-0.2224	0.8944	42.8844
rs116234817	A	G	6	0.0519586	0.0818608	0.00511566	0.08352	0.4954	0.2294	231.528
rs11648192	T	C	16	0.435047	-0.0159525	0.00238147	0.4267	0.0542	0.1305	43.847
rs11655709	C	T	17	0.103509	0.0242899	0.00373028	0.1857	-0.3066	0.1617	38.3798
rs116712492	C	T	3	0.0473199	0.0306901	0.00537047	0.0466	-0.1599	0.2988	29.7649
rs11676298	G	C	2	0.19335	0.0376104	0.00287807	0.1977	-0.1964	0.1597	154.709
rs11690316	G	A	2	0.518697	0.0163757	0.00227191	0.4373	0.0969	0.1281	46.9321
rs11701383	C	G	21	0.0735512	-0.0458651	0.00443926	0.106	0.1636	0.2055	100.503
rs11715288	C	T	3	0.546292	0.0226268	0.0023036	0.4455	-0.0837	0.1284	88.9687
rs117426264	G	C	18	0.0206658	0.046636	0.00807554	0.03373	0.1709	0.3496	30.8563
rs11764390	A	G	7	0.438196	0.0157262	0.00231738	0.3988	-0.0113	0.1306	42.6809
rs11786352	A	G	8	0.219743	0.022011	0.00277751	0.1699	-0.0123	0.17	58.235
rs11794772	A	G	9	0.257365	0.0323895	0.00260244	0.2721	0.2067	0.1433	140.601
rs118083884	A	G	17	0.0165105	-0.0758597	0.00986466	0.007977	0.0491	0.7445	65.5108
rs11818463	C	G	10	0.369817	-0.0259808	0.00235868	0.3855	-0.1695	0.1304	110.3
rs11876150	C	T	18	0.947841	-0.0293626	0.0051126	0.9421	0.0271	0.2715	29.8793
rs11906768	C	T	20	0.265999	-0.075467	0.00256647	0.2335	-0.0321	0.1506	781.155
rs11995704	G	A	8	0.31588	-0.0197596	0.00244296	0.2752	0.032	0.1416	59.1512
rs12052715	G	C	2	0.7274	-0.0432289	0.00254637	0.7346	-0.0327	0.1446	259.926
rs12142474	G	A	1	0.0849054	-0.0225667	0.00407838	0.09323	-0.4018	0.2179	27.7365
rs12155039	A	C	7	0.435169	-0.0465707	0.00228936	0.4249	-0.031	0.1286	374.063
rs12376511	C	T	9	0.160313	-0.0522608	0.0030999	0.189	0.0385	0.1604	257.892
rs12412214	A	G	10	0.283897	-0.0263241	0.00251888	0.392	-0.1725	0.1299	98.7746
rs12432021	A	G	14	0.650639	0.0141289	0.00240322	0.7189	0.0252	0.1417	31.809
rs12451471	T	C	17	0.373923	-0.0163341	0.00234987	0.3236	0.0778	0.1355	43.7859
rs12459847	C	G	19	0.255728	-0.0349924	0.00261368	0.293	-0.1056	0.1396	163.433
rs12471768	C	T	2	0.705349	0.0143732	0.00249334	0.7707	-0.0788	0.1516	30.0979
rs12484795	C	A	22	0.173025	-0.0244127	0.00302416	0.2673	0.2267	0.1436	59.7842
rs12491937	G	A	3	0.417894	-0.0366611	0.00230134	0.3791	-0.0817	0.131	229.32
rs12495290	A	G	3	0.147104	-0.0189632	0.0032749	0.1907	0.0837	0.1618	31.6273
rs12497690	C	A	3	0.370869	0.0169616	0.00235431	0.3635	-0.1015	0.1317	47.058
rs1250247	G	C	2	0.726762	-0.0147923	0.00255081	0.7975	-0.1384	0.1594	30.4595
rs1260326	C	T	2	0.607022	-0.0379918	0.00232277	0.6499	-0.1234	0.1332	241.508
rs12621712	G	A	2	0.141741	0.0222461	0.0032636	0.1445	0.2336	0.1813	42.204
rs12631447	C	T	3	0.624708	-0.0338017	0.00235793	0.6188	-0.216	0.1308	187.861
rs12693829	T	G	2	0.679326	0.0145467	0.00243855	0.621	0.1956	0.1303	32.314
rs12708514	G	A	15	0.206177	-0.0159954	0.00280969	0.2043	-0.0862	0.1566	29.3542
rs12721051	G	C	19	0.190398	-0.0340461	0.00289444	0.2718	-0.0331	0.1433	125.286
rs12889267	G	A	14	0.168302	0.0171085	0.00302988	0.125	0.0969	0.1947	28.7206
rs12910114	T	C	15	0.317621	0.0152885	0.00244563	0.2743	0.0866	0.1419	35.5131
rs12932413	T	C	16	0.160851	0.0180254	0.00309428	0.157	0.0006	0.175	30.7433
rs12942540	C	G	17	0.135246	0.0305594	0.00332876	0.1345	-0.2133	0.1867	76.574
rs12985346	A	T	19	0.400913	-0.0145951	0.00232488	0.3481	0.024	0.1346	35.8656
rs12987212	T	C	2	0.358091	0.0209997	0.00236649	0.3188	-0.0342	0.1361	71.0658
rs13118519	T	C	4	0.500559	-0.0176814	0.00230459	0.4654	0.3566	0.1274	54.7924
rs1354034	C	T	3	0.601314	0.0286576	0.00231637	0.7066	0.1798	0.1398	138.058
rs1394094	T	A	3	0.640897	0.0162428	0.00236859	0.7762	0.0743	0.1536	42.5659
rs139974673	C	T	15	0.0249614	0.106562	0.00729306	0.005156	-1.01	0.9423	193.827
rs140436199	A	G	1	0.0575663	-0.0497486	0.00488259	0.0645	0.1558	0.2536	94.1406
rs141863031	C	CA	12	0.233818	-0.0170271	0.00268596	0.2083	-0.3614	0.1565	36.4096
rs1434282	T	C	1	0.72559	0.0402493	0.00255285	0.7108	-0.1176	0.1398	226.239
rs143490035	GT	G	4	0.0499588	-0.0314364	0.0052489	0.09949	0.2317	0.2105	32.8807
rs143507990	AC	A	5	0.0237643	0.0469974	0.00747112	0.02192	-0.2302	0.446	35.9213
rs144317085	T	A	4	0.0337981	0.0511312	0.00633459	0.05731	0.1794	0.2712	59.853
rs147348486	A	G	2	0.0162939	0.0571372	0.00920889	0.01599	0.0069	0.5086	36.682
rs149290349	A	G	2	0.0750004	-0.0664432	0.00435957	0.03418	0.4069	0.3548	214.809
rs150568286	A	G	17	0.0124755	-0.0964838	0.0103933	0.007201	0.5958	0.7336	80.407
rs150858838	G	A	3	0.0343338	0.0378208	0.00633631	0.03106	0.0342	0.3667	33.2454
rs151059129	CA	C	2	0.649956	0.0244933	0.00238842	0.6289	-0.1193	0.1312	95.6972
rs151234	C	G	16	0.128864	0.0381007	0.00339392	0.1236	0.0214	0.1922	114.263
rs1537132	C	T	10	0.489505	0.0194951	0.00227276	0.6623	-0.0188	0.1355	66.5827
rs1539019	C	A	1	0.620048	0.0161667	0.00234246	0.5912	-0.0554	0.1295	43.1648
rs1555405	A	G	14	0.248399	-0.0612495	0.00263229	0.352	-0.1196	0.132	491.621
rs156355	C	T	20	0.460788	0.0369772	0.00233974	0.4329	-0.0196	0.1297	238.289
rs1569419	C	T	1	0.767149	0.0391453	0.00271233	0.6971	-0.1619	0.1387	191.971
rs1611236	A	G	6	0.322445	-0.0193624	0.00243361	0.224	-0.1716	0.1601	57.4208
rs165177	C	T	3	0.745518	0.0156639	0.00262866	0.7017	-0.0558	0.1393	32.6314
rs16829945	T	C	1	0.249966	-0.0231244	0.00262369	0.2794	-0.1939	0.1409	70.2861
rs16858720	G	A	3	0.124749	0.0409055	0.0034994	0.1435	0.0472	0.1829	128.107
rs16865296	A	T	1	0.0575936	-0.0345789	0.00487484	0.1055	0.104	0.2054	45.4957
rs16979901	G	A	20	0.102149	0.0329388	0.00374886	0.0942	-0.0072	0.2187	69.7622
rs17138703	G	A	7	0.21346	-0.0306772	0.00277084	0.1997	-0.0791	0.158	110.786
rs1719262	A	T	15	0.156477	0.023709	0.00312675	0.2309	0.0604	0.1502	52.0137
rs174574	C	A	11	0.646893	-0.0200832	0.00237936	0.586	-0.1702	0.1291	64.5898
rs17464824	C	A	10	0.532063	0.0157239	0.00227848	0.5449	-0.1029	0.1273	43.1523
rs17507300	G	A	15	0.165453	-0.0167863	0.00307324	0.1986	-0.1458	0.1581	27.274
rs17758695	T	C	18	0.0295474	-0.108832	0.00670179	0.04439	-0.2376	0.3134	238.222
rs1823964	G	A	8	0.565458	0.0174677	0.00229711	0.5812	0.0123	0.1283	52.5591
rs1924930	A	T	13	0.77603	-0.0155853	0.00272896	0.8206	0.0559	0.1645	29.5948
rs1926310	C	G	1	0.235726	-0.0165024	0.00268787	0.2757	-0.0898	0.1419	34.3932
rs194743	C	T	14	0.782092	-0.0178373	0.00275698	0.8002	-0.0437	0.1595	38.0116
rs1984021	A	G	21	0.136448	0.0422528	0.00331108	0.0907	0.1776	0.2214	147.513
rs2029858	C	T	1	0.780599	-0.0187487	0.00276406	0.7223	0.1826	0.1418	42.2028
rs2047094	A	C	1	0.502686	0.0283106	0.00226948	0.5155	0.2794	0.1266	140.501
rs2077218	A	G	10	0.760456	0.0222765	0.0026686	0.8311	-0.1297	0.1717	63.374
rs2084312	T	C	17	0.800124	0.0204191	0.00284521	0.7519	0.0969	0.1465	46.7443
rs2089366	T	C	1	0.485862	0.0138083	0.00227534	0.5087	0.0228	0.127	33.3883
rs2089979	G	A	3	0.417969	-0.0253589	0.0023096	0.4325	0.0055	0.1276	109.69
rs210213	A	C	6	0.670493	-0.0365806	0.0024299	0.4876	-0.0489	0.1322	207.347
rs2106446	C	T	19	0.667482	-0.0178806	0.00243314	0.7332	-0.0227	0.1439	49.7462
rs210798	G	T	6	0.520545	-0.0255579	0.0022792	0.4964	0.1623	0.127	114.308
rs2127870	C	G	14	0.790915	0.0304351	0.00281312	0.8151	-0.0078	0.162	107.403
rs2140483	A	C	9	0.663694	-0.0172956	0.00241077	0.5931	0.0154	0.1289	46.8071
rs2152240	G	T	10	0.436814	0.0144736	0.00229015	0.4068	-0.1197	0.1298	36.1265
rs2155380	G	A	11	0.271227	0.056486	0.00255733	0.2979	0.1126	0.1378	442.624
rs218265	C	T	4	0.154991	0.0225739	0.00317022	0.1648	-0.1448	0.1719	46.7863
rs2236055	G	A	1	0.468054	-0.0465358	0.00227299	0.5986	0.1689	0.1302	378.343
rs2238784	A	G	22	0.286167	0.0242009	0.00250921	0.3705	0.0376	0.1311	83.8808
rs224082	T	C	10	0.376439	-0.0200335	0.00235401	0.385	-0.0209	0.13	66.0463
rs2255531	A	G	12	0.348215	-0.0256145	0.00238723	0.3921	-0.0596	0.1299	104.408
rs2274319	C	T	1	0.652481	-0.025613	0.00238557	0.5814	0.0853	0.1275	104.298
rs2276392	A	C	18	0.289306	-0.0144302	0.00251081	0.3249	0.1621	0.1348	30.0125
rs2283228	C	A	11	0.074369	0.0255378	0.00435716	0.05585	-0.0478	0.279	31.4714
rs2298993	A	G	4	0.401769	-0.0280821	0.00232637	0.3621	0.105	0.1324	132.907
rs231353	G	A	11	0.348072	-0.0196985	0.00238999	0.3695	-0.0523	0.1316	61.7293
rs2416759	A	G	9	0.696893	0.014988	0.00248364	0.7228	0.0411	0.1423	33.2637
rs2438150	T	C	5	0.554779	0.0246619	0.00228608	0.6331	-0.0204	0.1315	105.332
rs2503706	G	A	1	0.677881	-0.0198879	0.00243343	0.6655	-0.2066	0.1343	60.5483
rs2607921	C	T	12	0.601115	-0.016229	0.0023393	0.5459	-0.0725	0.1275	44.2714
rs2700936	G	T	7	0.45881	0.0157328	0.00228503	0.4343	0.1488	0.1276	43.0852
rs2823025	G	A	21	0.0939112	0.02747	0.00390353	0.09062	0.0641	0.2252	45.0133
rs28505677	G	C	10	0.237187	-0.0365218	0.00268826	0.1649	0.0389	0.1734	169.24
rs28570583	G	A	1	0.203669	0.0195897	0.00282253	0.214	0.0497	0.1547	43.6323
rs28578007	C	T	9	0.521311	-0.0161319	0.00227981	0.5011	-0.1762	0.1269	45.5258
rs28666858	C	T	4	0.558453	0.0204978	0.00228888	0.5053	-0.079	0.1269	72.6353
rs2868342	A	C	4	0.230906	-0.015987	0.00269185	0.2425	-0.0453	0.1472	31.8176
rs28706215	T	A	1	0.69486	-0.0159008	0.00249856	0.7382	-0.015	0.1448	37.5803
rs28727880	A	G	5	0.495827	0.0292054	0.00227186	0.5276	0.0385	0.127	149.521
rs2915607	C	T	8	0.742164	0.0264099	0.00259701	0.7099	-0.083	0.1398	93.5777
rs296852	A	G	9	0.635366	-0.0426862	0.00238751	0.5934	-0.0289	0.1295	296.144
rs3093733	CA	C	12	0.287351	0.0214276	0.00252423	0.2276	-0.1316	0.1518	65.9169
rs3134615	A	C	1	0.254202	0.014537	0.00261297	0.1887	0.0347	0.1616	28.0843
rs3184504	C	T	12	0.518196	-0.106186	0.00226445	0.5942	-0.3309	0.1296	1984.41
rs3213661	G	A	7	0.712958	-0.0142608	0.00250727	0.7525	-0.0538	0.1472	29.1751
rs34325695	A	G	5	0.0322867	0.0489692	0.00644958	0.01867	0.5072	0.4734	52.5244
rs34654942	A	T	18	0.231865	-0.0173876	0.0026977	0.2838	0.1421	0.1406	37.7466
rs34695688	C	T	19	0.0707012	0.0308336	0.00441956	0.02758	0.0323	0.3895	43.7889
rs34750619	A	G	14	0.0702556	0.0424091	0.00445962	0.05426	0.2201	0.2828	82.3653
rs34754277	C	T	1	0.167531	0.0231067	0.00304747	0.1612	-0.1447	0.1715	52.2015
rs34825382	GT	G	6	0.106831	-0.0234622	0.00370125	0.1334	-0.0114	0.1865	36.8208
rs35123781	G	A	5	0.333405	-0.0147208	0.0024184	0.2995	0.2622	0.1388	33.7612
rs35150201	G	T	7	0.48398	-0.0272507	0.0022775	0.4305	-0.0616	0.1285	130.044
rs35150547	CA	C	1	0.432391	0.0152855	0.00229893	0.3955	-0.2568	0.13	40.1989
rs35258120	A	G	14	0.818573	0.0363767	0.0029451	0.78	0.1842	0.1531	137.802
rs35355140	A	C	7	0.0684493	-0.0301411	0.00450409	0.0985	0.4157	0.2117	40.6091
rs35469695	G	C	8	0.17102	-0.020437	0.00301861	0.201	-0.1395	0.1586	41.5103
rs35841191	GC	G	17	0.605436	0.0134466	0.00233511	0.611	-0.027	0.13	30.278
rs36656	C	A	19	0.496441	0.015504	0.00227425	0.4397	0.1722	0.1281	42.1247
rs368665665	GC	G	5	0.679075	-0.0195337	0.00244109	0.7311	-0.1048	0.1436	58.2965
rs371572951	GT	G	6	0.414299	0.01283	0.00230909	0.4346	-0.0839	0.1274	28
rs374039502	A	T	13	0.0206618	-0.0670492	0.00845599	0.007793	1.8902	0.7906	63.7744
rs3741156	C	G	11	0.239871	0.0202532	0.00265764	0.2573	0.3176	0.1461	52.4321
rs3742028	A	G	12	0.582239	-0.0455668	0.00230142	0.6264	0.0113	0.1317	354.36
rs3757388	A	G	7	0.631483	-0.0139799	0.00236237	0.6459	-0.0304	0.1325	31.8821
rs3769631	A	C	2	0.715596	0.0362872	0.00252555	0.7601	0.0357	0.1501	187.942
rs3786877	C	T	19	0.446763	0.0146065	0.00229114	0.5543	0.0651	0.1281	36.9663
rs3792379	C	A	3	0.519135	-0.013966	0.00227619	0.4682	0.0869	0.128	34.1326
rs3795503	T	C	1	0.315888	-0.018538	0.00244376	0.3555	0.4843	0.134	52.0631
rs381500	A	C	6	0.451598	0.0351492	0.00228301	0.5172	0.0588	0.1264	214.599
rs385893	C	T	9	0.525857	0.106453	0.0022672	0.474	0.0018	0.1276	1991.74
rs4020660	A	G	12	0.465039	-0.0250382	0.00233164	0.507	-0.1496	0.1289	109.354
rs4121508	A	G	18	0.305973	0.0164217	0.00246058	0.2402	-0.1227	0.1488	40.1444
rs41297163	G	A	10	0.108628	0.0215824	0.00365181	0.0738	-0.2973	0.2467	31.6169
rs415064	C	G	20	0.047194	-0.151705	0.00534615	0.06899	-0.1942	0.2519	726.893
rs4251961	C	T	2	0.375656	0.0148293	0.00235653	0.2895	-0.1556	0.14	36.156
rs425709	T	C	1	0.756457	0.0166351	0.00264659	0.7605	-0.0675	0.1484	35.7384
rs4284303	C	T	1	0.278698	-0.0196565	0.00254373	0.2837	-0.181	0.1405	54.4516
rs4426188	A	C	12	0.940673	-0.0303052	0.00480649	0.8871	0.0812	0.1986	35.9294
rs4455005	A	G	17	0.640285	-0.0372781	0.00238312	0.6309	0.135	0.132	224.49
rs4548095	T	C	7	0.632778	0.022055	0.00235489	0.5811	-0.0331	0.1283	79.245
rs4553954	G	A	3	0.404421	-0.0146725	0.00232045	0.4406	0.1181	0.1275	36.3501
rs4588	T	G	4	0.291927	-0.0144915	0.00249703	0.2105	-0.0178	0.1567	30.4296
rs4655557	C	T	1	0.365706	-0.0183491	0.00236188	0.4605	0.1231	0.127	54.752
rs4669879	C	A	2	0.450601	0.0195931	0.00228294	0.5499	0.1638	0.1274	66.6267
rs4686388	A	G	3	0.632162	-0.0141911	0.00236563	0.5677	-0.2439	0.1285	32.8275
rs4704727	G	T	5	0.659966	-0.0174807	0.00239901	0.6862	0.0023	0.1372	48.0729
rs4715332	A	C	6	0.572263	-0.0239797	0.00229976	0.5632	0.059	0.1274	98.6874
rs4773860	T	C	13	0.521534	0.0375026	0.0022843	0.5142	-0.0437	0.127	246.173
rs4783187	C	T	16	0.876938	-0.0380241	0.00345671	0.8408	-0.0602	0.1728	109.402
rs4785386	A	G	16	0.751026	0.0196041	0.00263075	0.8515	0.0515	0.1804	50.3785
rs4807440	T	G	19	0.637392	0.0160993	0.00238918	0.5338	0.2011	0.1295	41.9942
rs4807462	T	A	19	0.358035	-0.0141264	0.002382	0.3674	-0.0033	0.1318	32.1528
rs4857906	T	C	3	0.194971	-0.015711	0.00286802	0.2257	-0.0639	0.1527	27.1583
rs4888387	G	T	16	0.595181	0.0190513	0.00231427	0.5684	0.0542	0.1277	61.3077
rs4910442	C	T	11	0.445988	-0.0203356	0.00229245	0.4452	0.1838	0.128	71.6349
rs4913405	A	G	12	0.752037	0.0192739	0.00264843	0.7149	0.2533	0.1412	48.563
rs4936066	C	A	11	0.190389	-0.0181734	0.00290596	0.1547	-0.2272	0.1778	35.6874
rs4937124	C	T	11	0.473082	-0.0127546	0.00228373	0.4508	0.4388	0.1287	28.4268
rs4947490	G	A	7	0.679306	0.0182611	0.00243201	0.6539	-0.0923	0.1329	50.9276
rs4965426	A	G	15	0.143431	-0.0315643	0.00324062	0.1919	0.2291	0.1599	85.819
rs511515	G	A	6	0.699422	0.103245	0.00247106	0.7812	0.1737	0.1546	1577.85
rs5130	T	C	11	0.868176	0.0264294	0.00336382	0.8108	0.2313	0.1616	56.0436
rs532252	G	A	18	0.404373	-0.013563	0.00232544	0.4339	0.0555	0.1282	31.0589
rs55794721	A	G	1	0.406988	-0.0402893	0.00231011	0.3464	-0.0789	0.133	274.818
rs55921103	T	G	3	0.650936	-0.0145341	0.0023991	0.6118	-0.0427	0.1306	33.6466
rs55931951	C	G	3	0.221186	-0.0212443	0.00274339	0.2798	0.0372	0.1415	54.5034
rs55966801	C	T	11	0.231414	0.0391209	0.00272281	0.2956	-0.0792	0.1406	190.904
rs56043070	A	G	1	0.0715166	-0.0772732	0.00439919	0.05424	-0.0982	0.2836	278.14
rs56079926	T	C	16	0.347762	0.0144497	0.00245473	0.4348	0.0813	0.1293	33.1991
rs56165099	T	C	12	0.182806	0.0164785	0.00294183	0.3065	0.2866	0.1374	28.4358
rs56263467	T	G	2	0.121948	-0.0351703	0.00348545	0.08119	-0.2095	0.2353	92.8628
rs56300819	C	T	22	0.241562	-0.0235263	0.00265967	0.1596	-0.0407	0.1741	71.0925
rs56326117	ACT	A	9	0.62844	0.0180263	0.00236391	0.6836	-0.2261	0.1372	53.1926
rs56403542	G	A	7	0.438182	0.0158308	0.00229869	0.4502	0.2134	0.1277	43.2503
rs5763079	C	A	22	0.522984	-0.0152625	0.00227639	0.4284	-0.0996	0.1282	40.7383
rs58434384	G	A	19	0.0857702	0.0596577	0.00406056	0.05794	0.0885	0.278	195.725
rs59865663	A	G	16	0.202731	0.0359399	0.00284912	0.2133	0.2817	0.1569	146.4
rs60139334	AC	A	19	0.565388	-0.0169058	0.00229456	0.4596	0.059	0.1275	49.2335
rs6060978	A	G	20	0.216144	-0.0324695	0.00275788	0.3122	0.0328	0.1369	125.246
rs6103669	A	G	20	0.286999	-0.0164602	0.00251918	0.2485	-0.2238	0.1485	38.8659
rs61215818	A	G	5	0.0770068	-0.06351	0.00427418	0.03801	-0.472	0.3389	201.067
rs61731111	T	C	19	0.0108939	-0.0869691	0.0109609	0.05443	0.0568	0.2791	57.1356
rs61750929	T	C	9	0.0551212	-0.0840966	0.00498782	0.03395	-0.0003	0.3611	258.375
rs62160676	C	T	2	0.297273	0.033301	0.00248879	0.3769	0.0237	0.1376	162.457
rs62198914	A	G	20	0.172517	-0.0293818	0.00301496	0.148	-0.0622	0.1784	86.4041
rs62371571	G	T	5	0.105939	0.021786	0.0036974	0.1094	-0.1274	0.2035	31.5135
rs62408225	G	A	6	0.35157	-0.0146331	0.00237708	0.2516	-0.0616	0.1459	34.2192
rs62491369	T	G	7	0.139911	-0.0202278	0.00328953	0.1204	-0.0299	0.1946	34.5156
rs62621409	G	A	11	0.0429465	0.0344941	0.00558944	0.1097	0.2396	0.2022	34.2828
rs632157	A	G	18	0.0650016	-0.0267193	0.00462252	0.02079	0.16	0.4524	30.416
rs6489695	G	A	12	0.689444	-0.0196231	0.0024999	0.643	0.0943	0.1335	57.7997
rs6499186	T	C	16	0.765631	-0.0193077	0.00267926	0.821	-0.0854	0.1673	46.8941
rs6592965	A	G	7	0.453966	0.0195173	0.00228608	0.3209	0.0556	0.1369	66.1979
rs6696074	T	C	1	0.565885	0.0162693	0.00233329	0.5949	-0.0805	0.1292	45.5834
rs6706095	G	T	2	0.760131	0.0206354	0.0026671	0.6846	-0.192	0.1359	54.4296
rs6708784	G	A	2	0.497801	-0.0140381	0.00227468	0.4942	-0.0513	0.1269	34.5359
rs6796069	T	C	3	0.325953	-0.0244397	0.0024224	0.4103	0.1751	0.1286	92.009
rs681470	G	A	9	0.127545	0.0194153	0.00343009	0.1322	0.1594	0.1888	29.4043
rs6815294	A	G	4	0.573451	0.0256732	0.00230222	0.5573	-0.1218	0.1273	113.043
rs682845	C	T	11	0.335182	-0.0213914	0.00241062	0.1956	-0.2913	0.1606	71.4875
rs6926250	C	T	6	0.414065	0.0148999	0.00230646	0.427	-0.0312	0.128	37.7582
rs6993770	T	A	8	0.286014	-0.0500939	0.00251093	0.223	-0.1236	0.1538	359.56
rs7000170	A	G	8	0.290294	-0.0208913	0.00250764	0.2865	0.1712	0.1402	63.0384
rs7010394	C	T	8	0.542795	0.0152665	0.00228705	0.5369	-0.2073	0.1273	40.5467
rs7036656	T	C	9	0.722461	0.047847	0.00253919	0.7731	-0.1003	0.1512	322.052
rs7080386	A	C	10	0.414472	0.0163793	0.0023065	0.3849	0.097	0.1309	45.6425
rs71016384	AG	A	10	0.208822	0.0194527	0.00280439	0.1666	0.1889	0.1708	43.8272
rs7103603	A	G	11	0.389875	-0.0271816	0.0023566	0.4823	-0.1101	0.1269	123.233
rs71531541	T	C	6	0.728452	0.0206732	0.00255721	0.6735	-0.021	0.1346	59.2674
rs7185512	G	A	16	0.366474	-0.0134122	0.00238225	0.3447	0.2376	0.1343	29.2768
rs7215542	A	G	17	0.427967	-0.0140222	0.00237869	0.4673	-0.0704	0.1286	33.7431
rs7220358	G	A	17	0.295581	-0.0312706	0.00248617	0.3314	-0.0991	0.1345	142.77
rs7220821	A	G	17	0.275413	-0.0145844	0.00254891	0.2308	-0.1695	0.1522	29.7556
rs7244202	C	T	18	0.474705	-0.0268976	0.0022746	0.4393	0.0763	0.1277	126.5
rs72665715	A	G	8	0.134536	0.0209357	0.00335794	0.1165	-0.0351	0.1988	35.7756
rs72781680	T	C	2	0.134811	-0.0355882	0.00333613	0.09553	-0.0545	0.2186	103.575
rs72807421	T	C	16	0.025549	-0.0464054	0.00740831	0.01517	-0.7852	0.5081	37.5835
rs72895301	G	T	11	0.0399071	-0.0441581	0.0058848	0.01875	-1.0301	0.4783	52.3756
rs72932729	T	C	2	0.474634	0.0126326	0.00228651	0.3573	0.2179	0.1334	27.8946
rs72952310	T	G	4	0.031751	-0.0616171	0.00646549	0.01881	-0.1464	0.4693	81.8329
rs72996119	G	A	11	0.0974956	-0.0297068	0.0038323	0.0805	-0.0583	0.2329	54.4369
rs73203043	C	G	21	0.0719895	-0.045806	0.00440404	0.1066	0.1522	0.2039	98.2807
rs737092	C	T	20	0.486796	-0.0134014	0.00227908	0.5072	-0.0442	0.1275	31.4526
rs7413585	C	T	1	0.516903	-0.0173027	0.00229655	0.4446	-0.0289	0.1277	52.4102
rs7503168	G	A	17	0.172459	0.0406895	0.0030004	0.1797	0.2966	0.1637	165.701
rs75107793	A	G	22	0.0733287	0.106255	0.00438182	0.105	0.3721	0.2056	538.573
rs75139539	T	C	1	0.0332001	0.0526048	0.00634584	0.03792	-0.067	0.3298	62.2707
rs7525849	G	A	1	0.252961	-0.0278791	0.00261945	0.2253	-0.0227	0.1518	102.982
rs75395345	C	G	15	0.299304	0.0159649	0.00247748	0.2444	0.0445	0.148	37.4715
rs75612655	T	C	7	0.00869504	0.12794	0.0123288	0.0007588	-1.1865	2.3525	98.9222
rs760402	A	G	9	0.687656	-0.0148993	0.00245732	0.7148	0.0383	0.1405	33.4239
rs7665170	T	C	4	0.455383	-0.0160401	0.00228429	0.4362	-0.1541	0.1281	44.7319
rs7671752	T	C	4	0.58742	-0.0151377	0.00231048	0.6861	-0.2622	0.1362	38.9318
rs7676961	C	T	4	0.506905	-0.0153509	0.00227273	0.4114	0.0109	0.129	41.291
rs76840964	G	A	2	0.12474	-0.0275196	0.00345071	0.1486	0.0499	0.1835	57.9667
rs7703616	T	C	5	0.592918	-0.0132569	0.00232289	0.6085	-0.1717	0.1297	29.7356
rs7705526	A	C	5	0.325354	0.0514498	0.00245244	0.3225	0.2308	0.1367	407.741
rs77338166	G	A	8	0.0663422	-0.0278969	0.00455903	0.0427	-0.4117	0.3246	33.7918
rs77738210	T	G	7	0.0803099	0.0581192	0.00418946	0.1201	0.0317	0.1946	174.963
rs77757007	T	A	19	0.0871385	0.0224021	0.00404803	0.05495	-0.292	0.2783	27.9838
rs7784559	G	A	7	0.643924	0.0133026	0.00238499	0.619	0.0002	0.1321	28.4423
rs78018097	CA	C	7	0.298553	0.0265918	0.00248565	0.3629	-0.0442	0.1314	103.829
rs78026924	A	T	7	0.0636887	0.0254532	0.0046552	0.135	-0.019	0.1843	27.082
rs7814625	A	G	8	0.363213	-0.016652	0.00237075	0.3131	0.0157	0.1372	44.9597
rs78235098	T	C	12	0.033572	0.0378712	0.00629687	0.02378	-0.114	0.4279	32.6201
rs7832014	A	G	8	0.581198	-0.0178281	0.00230251	0.628	-0.0291	0.1318	54.2363
rs7833924	G	A	8	0.429529	0.0294594	0.00229365	0.403	0.1716	0.1292	149.121
rs78565404	T	C	3	0.053441	0.133651	0.00514777	0.026	-0.11	0.4234	634.5
rs7860776	A	G	9	0.29096	-0.0349798	0.00258944	0.3079	0.074	0.1391	177.026
rs78744187	T	C	19	0.0814005	-0.027265	0.00415067	0.1485	-0.1237	0.1781	38.9666
rs78909033	A	G	2	0.135365	-0.0239784	0.00331759	0.1312	0.0043	0.1909	47.1756
rs79010100	C	T	18	0.130575	0.0465386	0.00337844	0.1623	0.1834	0.1729	172.43
rs7920539	T	C	10	0.441492	-0.0136786	0.00228914	0.4408	0.0549	0.128	32.3411
rs7934719	T	C	11	0.409434	0.0301106	0.00231268	0.396	-0.1093	0.13	153.731
rs79447483	A	G	2	0.131785	-0.0200557	0.00339296	0.1589	-0.0145	0.1765	32.2618
rs7953929	G	C	12	0.200823	-0.032021	0.00283713	0.2112	-0.0668	0.1554	115.385
rs7972367	C	T	12	0.675434	-0.0138277	0.00243887	0.69	0.3082	0.1374	29.3834
rs79977579	A	C	12	0.0995866	0.0613907	0.0038212	0.09442	-0.1107	0.2182	237.04
rs80054178	C	T	20	0.0224355	0.130557	0.00766895	0.008798	-1.0144	0.6902	262.232
rs8017228	C	A	14	0.394176	0.0162233	0.00232701	0.39	0.0118	0.13	44.0605
rs804327	C	T	12	0.33145	0.0135066	0.00241787	0.286	0.1444	0.1408	28.3373
rs8049394	A	G	16	0.251353	-0.0172975	0.00261889	0.1966	-0.088	0.1606	39.469
rs8065615	C	T	17	0.295019	-0.015719	0.00248941	0.3506	0.0181	0.1332	36.0248
rs8093990	C	A	18	0.432629	0.0173484	0.00230314	0.3801	0.0743	0.1308	51.7899
rs8095635	C	T	18	0.0871085	0.0255721	0.00402759	0.07853	-0.1687	0.2323	36.4533
rs8108906	A	G	19	0.514496	0.0126057	0.00228074	0.5484	-0.1551	0.1271	27.8242
rs8113810	G	A	19	0.484579	0.0150873	0.00227294	0.5164	0.0039	0.1271	39.8546
rs8176746	T	G	9	0.0608581	-0.0469493	0.00474508	0.1341	0.0323	0.184	88.3277
rs8178824	T	C	17	0.0297628	0.108331	0.00670271	0.009524	1.2601	0.6767	237.701
rs855791	G	A	22	0.561409	-0.0282116	0.00229696	0.6529	-0.1859	0.1334	137.418
rs873093	C	T	3	0.385586	0.0181564	0.00233838	0.3017	-0.184	0.1386	54.7507
rs877279	T	C	7	0.619704	0.0134919	0.00234077	0.6852	0.088	0.1368	30.0725
rs918739	T	G	16	0.677094	-0.0132601	0.00242595	0.6787	0.1263	0.1355	26.9483
rs928391	C	T	1	0.267945	-0.0213556	0.00256779	0.2799	-0.0535	0.1412	62.7148
rs9299006	A	G	9	0.00833382	-0.0945033	0.0126413	0.01225	0.0268	0.5679	51.7425
rs9310842	T	A	3	0.728438	0.0190386	0.0025566	0.7685	-0.3024	0.1502	50.2659
rs9320282	G	A	6	0.523164	0.0192111	0.00227424	0.6112	0.0483	0.131	64.5462
rs9389269	C	T	6	0.27286	0.121062	0.00254122	0.3441	-0.0321	0.1331	2050.15
rs9460100	C	T	6	0.550721	-0.017748	0.00229842	0.4624	-0.0183	0.1272	54.6379
rs947001	G	A	14	0.672902	-0.0142629	0.00242377	0.734	0.1809	0.1454	31.388
rs9521733	C	T	13	0.375153	-0.0176254	0.00234398	0.4228	-0.0229	0.1285	51.0508
rs9535492	T	C	13	0.563738	-0.0151389	0.0022998	0.5712	0.1861	0.1279	39.5132
rs9572786	G	A	13	0.377735	-0.0186584	0.00234407	0.3994	-0.0246	0.1299	57.367
rs9653568	G	A	2	0.448128	0.0136455	0.00230518	0.3134	-0.0792	0.1375	32.2804
rs9809116	G	A	3	0.407211	0.0180614	0.00232876	0.3347	0.0026	0.1346	55.204
rs9904395	G	A	17	0.039744	-0.0745681	0.00584573	0.05876	0.0163	0.2691	148.809

## Sheet: Direct bilirubin
Summary statistics for the SNPs associated with Direct bilirubin and their association with PAH after removal of outliers and confounders.
				Direct bilirubin			Pulmonary arterial hypertension
SNP	Effect allele	Other allele	Chr	EAF	Beta	SE	EAF	Beta	SE	F statistic
rs111459884	A	C	2	0.015628	0.23833	0.010838	0.007316	-0.4417	0.8118	512.832
rs113826451	A	G	4	0.10252	-0.024958	0.0041383	0.1034	0.0061	0.2066	33.5813
rs1154988	A	T	3	0.77131	-0.04381	0.0029744	0.8509	-0.0087	0.1794	198.478
rs115700531	C	T	2	0.016294	-0.10803	0.0098846	0.01679	-0.504	0.5012	109.633
rs115871533	G	A	2	0.010105	-0.10828	0.012878	0.02197	-0.4653	0.4305	68.7257
rs11635675	G	T	15	0.34409	0.015895	0.0026291	0.3867	0.1656	0.1299	33.4104
rs116583152	C	G	2	0.037608	0.25143	0.0066257	0.0343	-0.1999	0.3487	1346.65
rs117113213	A	G	20	0.031761	-0.050045	0.007218	0.06515	0.003	0.2574	45.1295
rs11829410	G	A	12	0.054049	0.065859	0.0055212	0.09094	0.1046	0.2203	129.979
rs12414160	G	A	10	0.086671	-0.037057	0.0044402	0.1159	0.104	0.1993	63.6988
rs12491937	G	A	3	0.41878	0.013985	0.0025343	0.3791	-0.0817	0.131	27.8925
rs12814270	G	A	12	0.22502	0.078058	0.002998	0.1241	0.0686	0.1952	623.829
rs1292043	G	A	17	0.20099	-0.019037	0.0031144	0.1819	-0.0393	0.1642	34.1012
rs13167071	C	G	5	0.63868	-0.015194	0.0026065	0.6687	-0.1135	0.1352	31.2148
rs139839568	CT	C	11	0.16924	0.019029	0.0033404	0.2702	0.1513	0.1423	29.8298
rs142458770	G	A	2	0.014474	-0.23863	0.011145	0.007782	0.1651	0.7642	476.659
rs144861591	T	C	6	0.078922	0.059553	0.0046698	0.03763	0.4879	0.3421	151.12
rs150491876	C	G	2	0.018617	0.12022	0.010149	0.01514	-0.6528	0.5219	154.784
rs15052	C	T	19	0.17846	0.018853	0.0032713	0.2286	-0.0127	0.1512	30.5331
rs151450	A	G	4	0.39762	-0.021048	0.0025516	0.3963	-0.0894	0.1301	62.1796
rs1535027	C	T	20	0.84728	0.020956	0.0035079	0.8935	-0.1921	0.2076	33.2954
rs1661052	A	G	11	0.907571	-0.050182	0.0043137	0.9266	-0.0938	0.243	123.812
rs17476364	C	T	10	0.11189	0.067981	0.0039625	0.05988	-0.3434	0.2695	269.295
rs17864702	T	C	2	0.020896	-0.22124	0.0092164	0.02309	-0.3085	0.4311	587.875
rs1800961	T	C	20	0.032045	0.065244	0.0070941	0.04552	-0.4075	0.3042	77.3761
rs187429064	G	A	19	0.013592	0.078137	0.011302	0.05034	-0.0767	0.2885	47.9645
rs2022002	T	C	1	0.26382	-0.023526	0.0028335	0.3355	-0.0555	0.134	62.9907
rs2068888	A	G	10	0.45119	0.02941	0.0025113	0.4699	-0.012	0.1269	125.532
rs2792703	T	C	10	0.72067	-0.015629	0.0027879	0.6668	-0.1415	0.1341	28.8107
rs28571093	G	A	2	0.030177	-0.17961	0.007316	0.03891	-0.2982	0.3281	554.173
rs28929474	T	C	14	0.020549	0.052983	0.0088133	0.01992	-0.1882	0.4556	33.1048
rs293435	T	C	4	0.28612	-0.019356	0.00277	0.4092	0.1237	0.129	44.8401
rs339969	A	C	15	0.61361	-0.018387	0.0025619	0.72	-0.0094	0.1415	46.9683
rs34265667	A	G	8	0.035242	0.06031	0.0067793	0.01622	-0.1979	0.5238	72.4703
rs35575904	G	A	2	0.012799	-0.17953	0.011629	0.005711	0.4687	0.8702	238.784
rs4098025	C	A	10	0.15573	0.023057	0.0034518	0.1409	-0.1481	0.1843	40.9558
rs4148415	T	C	17	0.37256	-0.016285	0.0025862	0.4239	-0.0738	0.1284	36.324
rs4149083	T	A	12	0.16678	0.14718	0.0033387	0.221	0.329	0.1525	1774.27
rs4410790	C	T	7	0.6325	-0.026084	0.0025942	0.6636	-0.0669	0.135	92.6828
rs4518840	T	A	1	0.87932	0.02418	0.0038725	0.8784	-0.1629	0.194	36.3533
rs45521138	T	C	2	0.010174	-0.28318	0.013782	0.004496	2.2333	1.066	473.885
rs4566840	T	C	5	0.34114	-0.014435	0.0026459	0.2915	-0.1506	0.1401	27.4407
rs4762975	G	A	12	0.55604	-0.020872	0.0025142	0.6259	-0.1187	0.1308	63.0183
rs4790908	G	T	17	0.19375	-0.020612	0.0031653	0.2379	-0.0067	0.1482	38.887
rs4808579	C	T	19	0.39065	-0.017335	0.0025653	0.4674	-0.1288	0.1293	41.9141
rs4846335	A	C	1	0.10389	0.023341	0.0041228	0.145	-0.0965	0.1819	29.7176
rs507666	A	G	9	0.18319	-0.026068	0.0032375	0.2004	-0.0636	0.1582	59.5829
rs515135	C	T	2	0.8203	-0.023906	0.0032558	0.8098	-0.2725	0.1609	49.3632
rs540730	C	T	12	0.75324	-0.017385	0.002895	0.7477	-0.0054	0.1459	32.9156
rs55672373	T	C	10	0.055151	-0.053569	0.0054777	0.02492	-0.1746	0.4116	87.6331
rs58413618	C	T	10	0.34386	0.021481	0.0026343	0.3499	-0.145	0.1329	61.0061
rs58542926	T	C	19	0.076625	0.063971	0.0046961	0.06411	0.2587	0.2653	169.731
rs62192269	A	T	2	0.011882	0.107	0.011951	0.03149	0.0067	0.3716	78.7731
rs662138	G	C	6	0.18614	-0.025085	0.003208	0.1464	-0.0273	0.1805	55.8593
rs66537264	C	T	7	0.077494	-0.025853	0.0046778	0.0842	-0.2151	0.2274	27.996
rs6822348	T	A	4	0.6974	-0.01656	0.0027234	0.698	-0.0787	0.1382	33.9092
rs7135337	C	A	12	0.59285	0.015491	0.0025474	0.5241	0.0581	0.1276	33.9394
rs72844048	A	G	11	0.020943	0.053304	0.0093436	0.008144	0.4377	0.7125	34.136
rs72847141	T	G	6	0.16112	-0.022009	0.0034013	0.1698	0.1352	0.1696	38.3621
rs7306128	G	A	12	0.054049	0.065864	0.0055212	0.09094	0.1046	0.2203	129.999
rs7412	T	C	19	0.081585	0.068606	0.004568	0.05371	0.0836	0.2866	206.764
rs76116774	A	G	2	0.021858	0.087193	0.0085655	0.03829	0.5369	0.3362	95.2603
rs76866386	C	T	2	0.06577	0.030489	0.0050476	0.08396	0.0124	0.2258	33.4667
rs780094	C	T	2	0.61991	0.015814	0.0025723	0.6438	-0.1276	0.1325	34.5259
rs7947951	G	A	11	0.68992	-0.017127	0.0027016	0.5372	0.0229	0.1269	36.7693
rs7970493	T	A	12	0.12529	0.032973	0.0037791	0.09422	0.5668	0.2197	69.8226
rs8041523	T	C	15	0.42665	0.016145	0.0025285	0.3472	0.1549	0.1339	37.361
rs8070212	G	A	17	0.48882	0.01445	0.0025091	0.581	0.1598	0.1289	30.5703
rs855791	G	A	22	0.56392	0.016537	0.0025313	0.6529	-0.1859	0.1334	39.405
rs887829	T	C	2	0.33927	0.63511	0.0023712	0.3923	0.3021	0.1299	64668.8
rs9410397	C	T	9	0.057162	0.047607	0.005435	0.0341	-0.0054	0.3609	71.5793
rs9792678	T	C	9	0.17994	0.03092	0.0032544	0.2664	-0.0867	0.1425	82.6742

## Sheet: IGF-1
Summary statistics for the SNPs associated with IGF-1 and their association with PAH after removal of outliers and confounders.
				IGF-1			Pulmonary arterial hypertension
SNP	Effect allele	Other allele	Chr	EAF	Beta	SE	EAF	Beta	SE	F statistic
rs10171272	A	C	2	0.30513	0.034632	0.0025326	0.204	0.0631	0.1596	174.251
rs10246481	G	A	7	0.38567	0.013699	0.0023934	0.4474	-0.0697	0.1277	30.454
rs10405357	C	T	19	0.43648	-0.019485	0.0023522	0.3968	0.1618	0.1306	63.9685
rs10425975	A	G	19	0.83466	-0.023927	0.0031234	0.8201	0.1555	0.1643	54.1182
rs10485614	C	A	20	0.077311	-0.040722	0.0043504	0.06271	0.1831	0.264	81.0342
rs10490051	C	T	2	0.30688	0.015554	0.0025306	0.3483	0.0018	0.1332	35.2465
rs10498238	T	C	2	0.075657	0.029271	0.0043832	0.09002	-0.3359	0.2221	41.0412
rs10757291	A	G	9	0.53196	-0.01877	0.0023362	0.5492	-0.2537	0.127	60.0866
rs10821713	T	C	10	0.41832	0.016727	0.0023634	0.3824	-0.2072	0.1305	46.6336
rs10869022	C	T	9	0.79802	0.020193	0.0029233	0.8082	-0.0228	0.1609	45.0186
rs10876864	A	G	12	0.57286	0.013257	0.002347	0.5791	0.0674	0.1282	29.4549
rs10892923	A	G	11	0.36779	-0.016428	0.0024257	0.3343	0.037	0.1344	42.9829
rs10906376	A	C	10	0.29774	0.014642	0.002542	0.4956	-0.0919	0.1273	30.7033
rs11001399	C	A	10	0.55904	-0.015538	0.0023473	0.5674	-0.1064	0.1281	40.7657
rs11012712	T	C	10	0.1905	-0.023059	0.0029744	0.1803	-0.2147	0.1663	56.1662
rs11024614	T	C	11	0.62894	-0.021124	0.0024104	0.5571	-0.005	0.1281	71.3357
rs11031051	C	A	11	0.30183	-0.016705	0.0025488	0.3762	-0.0753	0.1311	40.279
rs11057223	C	T	12	0.093826	-0.02439	0.0039972	0.1123	-0.0428	0.2009	34.6428
rs11064536	C	T	12	0.17142	-0.017536	0.0030979	0.1197	0.1482	0.1968	29.9161
rs1112847	T	C	6	0.50461	-0.015529	0.0023303	0.5598	0.0555	0.1278	41.2908
rs111516782	TATATA	T	4	0.31137	0.020049	0.0025502	0.2656	0.1045	0.1438	59.0383
rs11181153	T	C	12	0.5854	-0.015521	0.0023614	0.5672	-0.0024	0.1283	40.0482
rs11208537	T	A	1	0.13323	0.025593	0.0034433	0.262	0.0964	0.1439	51.8113
rs112293610	C	A	7	0.29172	-0.024563	0.0025647	0.35	-0.1786	0.1336	85.399
rs11260930	G	A	1	0.47371	-0.017681	0.0023396	0.573	-0.4088	0.1288	53.3863
rs1127313	A	G	1	0.49023	-0.022858	0.0023238	0.4612	0.1625	0.1276	89.4488
rs112838464	A	G	5	0.11271	0.03018	0.0036912	0.1204	-0.2858	0.1959	62.3959
rs112859600	A	G	6	0.04471	-0.035168	0.0056273	0.03814	-0.3853	0.3319	36.1819
rs112893170	C	T	3	0.19547	-0.018515	0.0029461	0.1657	-0.0874	0.1719	36.9256
rs113439442	T	C	16	0.068942	-0.038838	0.004855	0.07505	0.3118	0.2421	66.3238
rs11375063	GA	G	19	0.80472	-0.021395	0.002982	0.8406	0.2398	0.1733	49.272
rs114165349	C	G	1	0.023524	-0.10521	0.0077113	0.0367	0.5615	0.3396	174.228
rs114949263	C	T	7	0.11175	-0.025983	0.0036972	0.08032	0.1583	0.2354	45.9019
rs1150781	G	C	6	0.910039	0.023455	0.0040575	0.9467	0.0889	0.2842	30.8486
rs1150974	A	C	12	0.10937	0.036793	0.0037306	0.05639	-0.1159	0.2816	90.334
rs115236209	G	T	1	0.066299	0.030787	0.0047216	0.03971	0.3788	0.3289	40.1894
rs115396404	C	T	3	0.18	-0.022305	0.003049	0.1421	0.1017	0.1817	50.2997
rs11545482	T	C	2	0.020888	-0.087607	0.0081104	0.005016	-0.9826	0.9067	107.536
rs11568828	C	T	17	0.11737	-0.031642	0.0038736	0.1051	0.0824	0.2082	71.0501
rs11577063	G	T	1	0.77545	-0.019017	0.0027811	0.778	0.0889	0.1515	43.1337
rs11603111	A	C	11	0.54523	-0.016094	0.0023324	0.612	0.0275	0.1312	43.9912
rs11620783	T	C	14	0.43132	-0.017568	0.0023597	0.358	0.0596	0.1323	51.8548
rs11642090	C	T	16	0.37523	-0.021636	0.0024172	0.3547	-0.2194	0.1334	75.1757
rs116509476	C	T	1	0.02652	0.050498	0.0072184	0.03168	-0.002	0.3569	45.0938
rs11664259	T	C	18	0.40554	-0.01505	0.002375	0.3611	0.0689	0.1315	37.4014
rs116971887	T	G	16	0.045338	-0.034527	0.0056544	0.02653	0.249	0.4031	35.3415
rs1170187	A	G	13	0.81567	0.020289	0.0030102	0.7787	0.059	0.1519	42.3932
rs117120687	T	A	15	0.046405	-0.044916	0.0055384	0.02898	0.393	0.3765	61.1532
rs117137578	A	G	9	0.019194	-0.049436	0.0085007	0.01369	-0.1184	0.5437	31.5127
rs117292219	T	G	17	0.091638	-0.026607	0.0041046	0.1186	0.5872	0.1992	40.3634
rs117361634	A	G	16	0.040102	-0.034659	0.0059707	0.03598	-0.2154	0.344	31.6719
rs117524772	A	C	17	0.026317	0.061044	0.0072513	0.008376	1.4525	0.6869	65.4084
rs118018874	T	C	16	0.01366	-0.069556	0.010222	0.01011	0.667	0.6528	44.6492
rs11809207	A	G	1	0.18835	0.023597	0.0029663	0.1578	-0.071	0.174	58.3086
rs11928797	A	C	3	0.11713	0.027313	0.0036142	0.1212	-0.0432	0.1952	52.8423
rs12032791	A	G	1	0.050871	0.029158	0.0053013	0.02433	-0.1504	0.4201	28.1162
rs12051698	G	C	17	0.35264	-0.015232	0.0024503	0.3062	0.0071	0.1378	36.2784
rs12179053	T	C	6	0.25157	-0.021639	0.0026758	0.279	0.0707	0.1409	60.3909
rs12219199	T	C	10	0.046888	0.038857	0.0055173	0.03351	-0.2565	0.3618	46.2182
rs12253847	C	T	10	0.41043	-0.013922	0.0023626	0.4377	0.0034	0.1279	32.124
rs12454712	C	T	18	0.37645	-0.018442	0.0023966	0.4884	0.0418	0.1281	54.6858
rs125124	G	C	7	0.30481	0.057225	0.0025342	0.3539	0.1103	0.1324	475.903
rs12520308	C	T	5	0.67654	0.013763	0.0024881	0.6082	0.0712	0.1299	28.3914
rs12524950	G	A	6	0.29426	0.015517	0.0025486	0.2955	0.1605	0.1388	34.2488
rs12593755	T	G	15	0.38849	0.014239	0.0023906	0.4485	0.189	0.1273	32.991
rs1260003	C	T	12	0.36349	0.018977	0.0024401	0.3497	0.1854	0.1342	57.0737
rs1260326	C	T	2	0.6069	0.060632	0.0023733	0.6499	-0.1234	0.1332	601.724
rs1260631	C	A	19	0.3949	-0.013264	0.0023859	0.3816	-0.1084	0.1311	28.7946
rs12702218	A	C	7	0.095064	0.064708	0.0039701	0.08862	-0.3333	0.2266	246.873
rs12723255	T	C	1	0.60159	-0.015182	0.0023729	0.5764	0.0917	0.1287	37.8397
rs12779609	T	C	10	0.14878	0.017858	0.003274	0.1355	-0.0199	0.1858	27.6629
rs12914702	A	G	15	0.30086	0.014703	0.0026401	0.3432	-0.1493	0.1356	31.1452
rs12935465	C	T	16	0.49579	-0.015804	0.0023256	0.3635	-0.0439	0.1323	42.7669
rs12952818	A	G	17	0.6174	-0.021972	0.002415	0.5181	0.0644	0.1278	78.1197
rs12978130	T	C	19	0.71849	0.015328	0.0025996	0.7445	-0.2076	0.1459	32.549
rs13073970	T	G	3	0.20845	0.022354	0.0028636	0.1776	-0.0062	0.1666	56.4772
rs13108218	G	A	4	0.61826	0.016695	0.0024112	0.678	-0.054	0.1367	45.0588
rs13178887	C	T	5	0.38654	-0.022667	0.0023814	0.3032	-0.0274	0.1393	83.4613
rs13212638	G	A	6	0.79266	0.021555	0.0028739	0.6945	-0.1737	0.1373	52.305
rs13232120	T	A	7	0.12391	0.033705	0.0035179	0.1269	0.0667	0.1921	84.4815
rs13237149	A	T	7	0.31155	0.018625	0.0025363	0.3118	-0.1119	0.137	50.9645
rs13284903	G	C	9	0.15046	0.01806	0.0032723	0.1413	-0.0176	0.1819	28.5553
rs13333965	T	C	16	0.25541	0.015177	0.00268	0.3013	0.1275	0.1384	30.0038
rs13379043	C	T	14	0.27915	-0.023232	0.0026377	0.1987	-0.0813	0.1589	74.3979
rs13418037	T	C	2	0.18669	0.018124	0.0030062	0.2274	0.126	0.1511	34.1617
rs1349852	C	A	4	0.47525	-0.024798	0.0023452	0.5369	-0.0594	0.1278	105.063
rs1351893	A	T	5	0.070611	0.027005	0.0045561	0.05353	-0.2312	0.2878	32.7801
rs138668741	T	C	11	0.045311	0.036841	0.0058701	0.1036	0.0285	0.2044	40.2152
rs140230937	G	C	7	0.013652	-0.067571	0.010835	0.004965	0.7949	0.9739	42.1125
rs142039417	T	A	17	0.024532	0.11821	0.0077016	0.008086	1.0753	0.7287	229.169
rs142414167	C	G	8	0.0096221	-0.077364	0.012684	0.01184	-0.3429	0.5718	39.0669
rs143073120	CACTT	C	6	0.56011	0.017668	0.0023431	0.502	0.3654	0.1277	52.6829
rs1430753	G	A	1	0.81236	-0.01866	0.0029776	0.8413	0.1537	0.1748	36.3542
rs1431015	C	T	8	0.59845	0.01837	0.0023735	0.5612	-0.0661	0.1278	55.5478
rs144830625	T	C	17	0.025356	0.051725	0.0081014	0.007165	0.202	0.8059	45.2893
rs1465529	C	T	2	0.29983	-0.018498	0.0025354	0.2906	0.0662	0.1399	49.2041
rs147400256	A	C	16	0.020308	-0.099413	0.0083688	0.01515	0.2607	0.5277	134.718
rs148710154	C	T	3	0.37947	-0.018465	0.0023927	0.3604	0.1234	0.132	54.9945
rs1495741	A	G	8	0.77903	-0.02547	0.0027962	0.7497	0.0028	0.1457	76.4985
rs1498603	G	T	5	0.065469	-0.026692	0.004717	0.06935	-0.0854	0.2479	29.8566
rs150096123	AT	A	3	0.024057	0.04176	0.0076262	0.01569	-0.484	0.5211	28.0436
rs150844304	C	A	15	0.024542	-0.14626	0.0075108	0.004938	-1.0143	0.9654	351.096
rs150869224	T	C	13	0.031082	0.037053	0.0067356	0.01905	-0.11	0.4818	28.3197
rs151196451	TTAAGTGACTTTCACATGGA	T	5	0.31365	-0.036491	0.0025419	0.2411	-0.1461	0.1494	196.437
rs1562617	A	G	2	0.22275	-0.019324	0.0028051	0.2382	0.0134	0.1487	44.2832
rs165316	G	A	1	0.19808	0.069809	0.0029125	0.2127	-0.0355	0.1542	530.98
rs17050272	A	G	2	0.40967	-0.021895	0.0023614	0.5353	0.0055	0.1279	79.4201
rs17299478	T	C	16	0.16923	-0.030405	0.0031099	0.1627	0.3103	0.1724	89.0373
rs17400325	C	T	2	0.040964	0.053044	0.0058551	0.02056	0.2033	0.4542	75.721
rs17429745	T	G	4	0.30932	-0.024626	0.0025254	0.4215	0.3388	0.1291	88.7556
rs174554	G	A	11	0.34471	-0.021187	0.0024435	0.4124	0.1761	0.1291	69.4585
rs17487338	A	G	3	0.16984	-0.029338	0.0031258	0.1543	-0.2918	0.1787	83.134
rs1751480	G	A	1	0.66885	-0.018217	0.0024804	0.5378	-0.1937	0.1274	50.3479
rs17597773	G	C	1	0.24547	-0.043265	0.002699	0.3024	-0.0164	0.1376	237.608
rs17714046	C	T	5	0.046608	0.039517	0.0055055	0.08328	-0.1693	0.2365	47.5303
rs1782652	A	T	10	0.38026	0.014307	0.0024211	0.3036	-0.219	0.1391	33.04
rs1786342	C	T	8	0.39693	-0.016419	0.0023768	0.3698	0.1948	0.131	44.202
rs1800574	T	C	12	0.0291	0.1418	0.0068952	0.04337	-0.1043	0.308	389.515
rs1832007	G	A	10	0.15505	0.053758	0.0032105	0.1409	-0.1142	0.1843	259.495
rs1994147	A	T	15	0.29626	0.023349	0.0026208	0.269	0.1164	0.1445	77.863
rs2000467	G	A	22	0.64576	-0.018573	0.0024366	0.6829	0.0284	0.1359	54.052
rs2104476	A	G	20	0.73341	-0.020234	0.0026257	0.7209	0.1123	0.1408	54.832
rs2171126	T	C	12	0.5073	0.015983	0.0023314	0.494	-0.0317	0.1264	43.7351
rs217309	T	C	6	0.44152	-0.012974	0.0023763	0.4871	-0.1435	0.1269	28.4284
rs2174460	A	G	7	0.75254	-0.015888	0.0026916	0.779	0.0522	0.1535	32.1977
rs2177013	C	T	7	0.82934	0.029703	0.0031443	0.8386	-0.2645	0.1728	85.5429
rs2188378	C	T	12	0.035048	0.046757	0.0063294	0.034	1.0735	0.3774	50.6451
rs2207132	A	G	20	0.032898	-0.047152	0.0065082	0.06502	0.0067	0.2574	48.4523
rs2208030	C	T	20	0.5048	-0.017521	0.0023242	0.5447	-0.0798	0.1274	52.5648
rs2268829	A	G	3	0.78584	-0.017797	0.0028314	0.8078	0.1674	0.1612	36.5109
rs2287921	C	T	19	0.53903	-0.028568	0.002334	0.4309	-0.1221	0.1282	138.942
rs2296198	C	T	6	0.75178	0.014669	0.0026909	0.8262	0.1505	0.168	27.5026
rs2298604	G	A	8	0.21633	-0.016455	0.002824	0.2361	0.2289	0.1484	31.441
rs2414098	C	T	15	0.61361	-0.0152	0.0023973	0.6392	0.029	0.1322	37.5201
rs2450137	G	C	11	0.16388	-0.022261	0.0031358	0.1934	0.1614	0.1611	46.5108
rs2548379	A	G	5	0.67473	0.022072	0.0024918	0.6634	-0.1712	0.1344	73.2421
rs2568464	C	T	2	0.42746	0.014102	0.0023534	0.4291	0.1177	0.1283	33.3362
rs2607748	C	T	3	0.43657	0.015689	0.0023423	0.3736	0.0003	0.1308	41.4713
rs26822	G	A	5	0.32674	0.016043	0.0024816	0.3313	0.1586	0.1345	38.7807
rs2684789	A	G	15	0.54794	-0.016773	0.0023304	0.5292	-0.0194	0.1272	47.7333
rs2723834	C	T	12	0.53107	-0.013208	0.0023644	0.513	0.2998	0.1277	29.7565
rs2724373	T	C	1	0.35682	-0.018538	0.0024223	0.2977	0.0832	0.1394	54.024
rs2737205	C	T	8	0.56095	-0.02328	0.0023493	0.689	-0.0597	0.1389	91.4388
rs2802951	G	A	1	0.71689	-0.016192	0.0025804	0.6298	-0.0206	0.1316	36.4473
rs2819336	C	T	1	0.63741	-0.025946	0.0024202	0.6192	0.1316	0.1308	106.591
rs28396553	T	C	14	0.58661	0.013801	0.0023715	0.6514	0.2501	0.1337	31.636
rs2846579	T	C	18	0.1435	0.020038	0.003375	0.1049	0.2236	0.2084	33.8019
rs2856321	A	G	12	0.63933	-0.024775	0.0024173	0.6129	0.0696	0.1302	96.9608
rs28803639	T	G	3	0.27921	-0.027568	0.0025881	0.293	-0.2355	0.1392	104.784
rs2925656	T	C	8	0.23804	0.0176	0.0028148	0.1335	0.157	0.189	38.4828
rs293295	G	A	10	0.33436	0.01391	0.0024999	0.3156	-0.1264	0.1372	29.4955
rs31196	A	C	5	0.57196	-0.013066	0.0023466	0.5099	-0.1294	0.1268	28.6274
rs3127580	T	C	6	0.15795	0.032393	0.0031824	0.1237	-0.3376	0.1931	95.6075
rs3131646	T	G	1	0.30336	-0.015735	0.0025415	0.3094	0.1128	0.1374	35.839
rs329123	T	A	5	0.31599	0.019991	0.0025009	0.2801	-0.0462	0.142	59.1685
rs33912345	A	C	14	0.61221	-0.024126	0.0023838	0.7103	-0.0888	0.1409	94.667
rs34205994	GC	G	6	0.35125	0.040263	0.0024432	0.3249	-0.0942	0.1356	253.185
rs34536443	C	G	19	0.04611	-0.047943	0.0056937	0.03067	-0.1077	0.3648	69.2536
rs34575776	G	A	1	0.3283	0.016232	0.0024759	0.3297	-0.0919	0.1348	39.7971
rs34622149	C	CAG	5	0.20189	0.038052	0.0028898	0.2353	-0.0571	0.15	159.862
rs347617	T	C	3	0.67031	0.014651	0.0024779	0.6498	-0.0292	0.1327	32.4914
rs34935748	G	T	3	0.31677	0.021625	0.0024943	0.2554	0.5215	0.1476	69.3301
rs35628191	T	C	2	0.40573	0.014257	0.0023674	0.3521	-0.0587	0.1336	33.5684
rs35668185	C	T	5	0.20705	-0.052378	0.0028605	0.1886	0.0267	0.1619	308.76
rs35713203	C	G	16	0.37855	-0.032012	0.0023945	0.3953	-0.0527	0.1296	165.187
rs35826789	A	T	11	0.089143	0.031852	0.0041134	0.07043	-0.1735	0.2503	56.4278
rs35862187	G	A	7	0.052778	-0.028966	0.0051958	0.04164	0.5188	0.3225	28.7296
rs35887778	C	T	7	0.26107	0.018341	0.002676	0.2939	-0.3431	0.1403	44.4502
rs35958394	C	G	19	0.35108	-0.023768	0.0024356	0.2996	-0.2323	0.1383	88.1668
rs36115000	T	G	7	0.26154	-0.019953	0.0026499	0.2636	0.1112	0.1449	52.6695
rs36215895	T	C	14	0.0094761	-0.0798	0.011996	0.006235	0.9894	0.818	40.9414
rs3733731	G	A	5	0.42406	0.01611	0.0024484	0.4101	-0.0367	0.1297	43.4172
rs3745683	A	G	19	0.074702	0.027414	0.0044174	0.08959	-0.5001	0.2233	35.5807
rs3763236	C	T	6	0.50875	-0.012947	0.0023222	0.4124	0.1294	0.1292	28.6941
rs3809627	A	C	16	0.40093	-0.013842	0.0023713	0.4832	0.0955	0.1269	31.5206
rs3826331	C	T	17	0.60187	0.024448	0.0023731	0.5993	0.0891	0.1294	98.1182
rs3842763	T	G	11	0.23752	-0.084982	0.0027614	0.2385	-0.2433	0.1495	898.113
rs3858325	T	C	10	0.47087	0.018763	0.0023316	0.4696	0.0069	0.1274	60.0834
rs3891689	C	T	9	0.23653	0.016029	0.0027416	0.2139	0.0517	0.1547	31.7791
rs3936674	A	G	6	0.34057	0.025063	0.0024511	0.2345	0.0651	0.1514	96.6439
rs411717	C	T	7	0.56664	-0.014372	0.0023485	0.6106	-0.111	0.1302	34.7412
rs41303235	T	C	9	0.048051	0.055161	0.0056674	0.0329	-0.4338	0.3542	95.3481
rs4234797	A	G	4	0.61506	0.03609	0.0023858	0.6024	-0.0986	0.1296	211.331
rs4270941	T	C	8	0.44616	-0.020995	0.002348	0.4346	-0.163	0.1289	74.6126
rs4296683	T	C	4	0.43801	-0.015504	0.0023504	0.4972	0.0306	0.1269	40.5287
rs4468717	T	C	18	0.077652	-0.026935	0.0043359	0.1391	-0.1972	0.1836	35.5908
rs456179	T	C	9	0.88047	0.043784	0.0035871	0.9154	-0.136	0.2316	138.232
rs4567812	A	G	18	0.30317	0.019476	0.0025369	0.2602	-0.0783	0.1452	54.89
rs4678732	A	G	3	0.37405	0.0152	0.0023987	0.3775	-0.1218	0.1307	37.0522
rs4730682	C	T	7	0.49282	0.016506	0.0023336	0.4244	-0.0627	0.1289	46.6449
rs475058	C	T	5	0.52193	0.013893	0.0023274	0.529	0.0629	0.1271	32.9874
rs4789227	T	C	17	0.65341	0.015724	0.0024381	0.7273	-0.0004	0.1423	38.3519
rs4790814	A	G	17	0.51869	-0.015941	0.0023231	0.5322	0.1818	0.1275	43.454
rs4804014	A	G	19	0.73624	-0.015751	0.0026864	0.7042	0.2037	0.1411	32.9987
rs4823324	C	T	22	0.4172	-0.014491	0.0023811	0.3903	0.0171	0.1297	34.9716
rs4838274	A	C	9	0.36572	-0.022153	0.0024127	0.3556	-0.0911	0.132	77.9838
rs484084	C	T	1	0.52038	0.020995	0.0023312	0.5675	-0.0082	0.1286	75.3626
rs4852306	T	C	2	0.61104	0.014799	0.0023851	0.6187	-0.2516	0.1307	35.6529
rs4858992	C	T	3	0.84384	0.026675	0.0031973	0.8218	-0.3447	0.1656	64.229
rs4860987	T	A	4	0.26054	-0.040262	0.002792	0.2632	-0.1049	0.1459	214.024
rs4890489	A	G	18	0.40946	0.013473	0.0023628	0.454	0.1132	0.1277	30.0634
rs4902712	A	G	14	0.60972	-0.013693	0.0023793	0.5799	0.2043	0.1281	30.56
rs4908400	C	T	1	0.29111	-0.015362	0.0025659	0.3546	-0.1753	0.132	33.3568
rs4938799	G	T	11	0.38275	0.015411	0.0023883	0.4622	0.1556	0.127	38.4324
rs4942553	G	A	13	0.73478	0.021626	0.0026266	0.7555	-0.0848	0.1481	62.4318
rs4988483	A	C	16	0.057315	-0.15902	0.0051117	0.01987	-0.0874	0.4849	938.291
rs520829	G	T	6	0.47458	-0.03362	0.0023284	0.4981	0.2705	0.127	193.138
rs539687	T	A	6	0.32986	-0.017187	0.0024714	0.3022	-0.009	0.1383	44.7263
rs55681913	C	T	5	0.10712	0.059335	0.0037995	0.1242	-0.1448	0.1917	230.775
rs55706729	G	A	16	0.072092	0.083277	0.0044891	0.05087	-0.4869	0.2851	318.021
rs55843942	G	C	1	0.12829	-0.022206	0.003474	0.07521	-0.1477	0.2423	37.7715
rs572169	T	C	3	0.31802	0.055836	0.0024909	0.3277	0.2543	0.1348	463.717
rs57267144	C	G	2	0.26514	-0.022178	0.0026521	0.3008	0.0656	0.1376	65.6476
rs5742915	C	T	15	0.4616	0.024489	0.0023288	0.4094	0.1531	0.1289	102.106
rs5755943	C	G	22	0.13613	0.026002	0.0033923	0.1048	-0.3755	0.2091	54.4622
rs5784791	AT	A	10	0.34629	0.013387	0.0024438	0.2556	-0.034	0.1472	27.7867
rs585187	T	G	18	0.49166	0.014203	0.0023242	0.5215	0.0561	0.1276	34.533
rs58899348	C	A	12	0.020775	0.050013	0.0081885	0.007024	-0.3849	0.7898	34.8533
rs599839	A	G	1	0.77169	-0.029548	0.0027649	0.7801	-0.056	0.1537	105.382
rs60808650	A	G	19	0.3127	-0.035636	0.0025096	0.4295	-0.0272	0.1278	187.025
rs6082354	C	A	20	0.66668	-0.041042	0.0024633	0.7112	-0.0614	0.1406	256.55
rs6088579	G	A	20	0.81763	0.026649	0.0030132	0.8871	-0.1635	0.1988	72.5395
rs61115258	G	C	19	0.27202	-0.020459	0.0027441	0.2178	-0.1361	0.1539	56.7769
rs61780440	C	G	1	0.19059	-0.021225	0.0029709	0.1844	-0.1362	0.1634	47.6031
rs61957204	A	G	13	0.079173	0.028468	0.0043018	0.06994	0.1644	0.2508	40.4698
rs62136965	C	T	2	0.046608	0.037805	0.005558	0.05463	-0.3717	0.2775	43.5007
rs62265578	C	T	3	0.2511	0.016213	0.0026876	0.2272	-0.0469	0.1526	33.8572
rs62280667	C	T	3	0.33915	0.028088	0.0024539	0.3829	-0.0174	0.1302	121.144
rs62325470	T	C	4	0.0076369	0.086096	0.013996	0.002423	0.9253	1.4068	38.4781
rs62334147	C	T	4	0.18329	0.018033	0.003013	0.2619	0.0527	0.1439	33.3423
rs62460507	G	A	7	0.076134	-0.030125	0.004378	0.03413	-0.6723	0.3537	43.7228
rs62467361	T	C	7	0.052962	0.032834	0.0052103	0.075	-0.1068	0.2412	37.0371
rs62560860	A	G	9	0.19279	0.020516	0.0029433	0.1573	0.0853	0.1738	44.8667
rs6471835	C	A	8	0.66022	-0.013861	0.0024518	0.715	0.0517	0.1407	29.5205
rs6519133	C	T	22	0.39352	-0.028327	0.0023793	0.4005	0.0888	0.1297	131.208
rs6602909	C	T	13	0.32535	0.018943	0.0024818	0.344	-0.2781	0.1341	53.9518
rs667668	A	G	5	0.43296	-0.019704	0.0023491	0.5437	-0.1747	0.1279	65.2926
rs6795296	C	T	3	0.1306	0.019383	0.0034416	0.1142	0.0258	0.2006	29.2181
rs68115887	C	T	7	0.3581	0.014431	0.0024307	0.256	-0.07	0.1455	32.7881
rs6822348	T	A	4	0.69848	0.035741	0.0025327	0.698	-0.0787	0.1382	184.352
rs6853741	A	G	4	0.74063	0.022513	0.0026548	0.7541	-0.084	0.1469	66.6934
rs687339	T	C	3	0.77192	0.037906	0.0027709	0.8478	0.0125	0.1781	173.343
rs6913063	G	C	6	0.68427	-0.01534	0.0025012	0.7194	0.3023	0.1412	34.8216
rs6924225	A	G	6	0.16374	-0.017241	0.0031465	0.1225	0.1359	0.194	27.8783
rs6940544	A	G	6	0.48759	-0.027913	0.0023362	0.4727	0.2064	0.1268	133.372
rs6965989	C	T	7	0.58343	-0.014146	0.0023601	0.526	0.029	0.1269	33.3117
rs700750	A	C	7	0.62881	0.11423	0.0023947	0.7016	-0.3542	0.1387	2098.65
rs7012213	T	A	8	0.31159	0.018969	0.0025051	0.3322	0.1199	0.1346	52.8685
rs7034716	T	C	9	0.29924	-0.01489	0.0025425	0.2553	-0.1982	0.1457	31.8441
rs71477696	G	T	11	0.03364	-0.039708	0.006552	0.03714	-0.0585	0.3301	35.108
rs7164402	T	C	15	0.45299	0.015066	0.0023384	0.376	-0.0535	0.1305	38.5247
rs71645289	C	A	1	0.11307	-0.022071	0.0036881	0.06514	-0.1715	0.2646	33.4606
rs7178424	T	C	15	0.45002	-0.037102	0.002332	0.6645	0.1077	0.1348	233.496
rs7193307	A	G	16	0.19896	0.016598	0.0029275	0.1961	-0.1439	0.1597	30.0732
rs7228277	G	A	18	0.60967	0.01483	0.0023839	0.5914	-0.2632	0.129	35.848
rs7256994	A	G	19	0.33487	-0.015957	0.0024732	0.3541	-0.0424	0.1332	38.8459
rs72745405	T	C	9	0.17631	0.028546	0.0030627	0.1193	-0.1468	0.1958	81.0671
rs72884378	C	G	2	0.38104	0.013478	0.0023936	0.42	0.1024	0.1286	29.3449
rs7312464	G	A	12	0.51542	0.021889	0.002343	0.492	0.077	0.1269	81.9772
rs73125628	T	C	20	0.27791	-0.048329	0.0025953	0.3577	0.2343	0.1322	321.314
rs73228757	G	A	3	0.16016	-0.017428	0.0031672	0.1715	0.2149	0.169	27.9828
rs7323205	C	T	13	0.60444	0.014202	0.0023878	0.6682	0.1372	0.135	33.0307
rs73373089	C	G	12	0.13648	0.027286	0.0034147	0.09577	-0.088	0.2168	60.1046
rs7374774	G	T	3	0.58879	-0.013921	0.0023602	0.5568	0.2415	0.1275	32.1378
rs74327681	T	C	18	0.042142	-0.053299	0.0057799	0.07895	-0.0683	0.2323	78.5533
rs7457999	C	T	7	0.24251	0.016087	0.0027188	0.2971	0.1006	0.1388	32.5618
rs74774288	T	G	16	0.18565	-0.02899	0.0029992	0.2176	-0.1578	0.1536	87.0409
rs7517340	C	T	1	0.81779	0.032851	0.0030224	0.7916	-0.0226	0.1558	110.17
rs7545345	C	T	1	0.13097	0.0244	0.0034411	0.14	0.1003	0.1828	46.4147
rs75660441	G	A	9	0.064859	-0.038488	0.0047321	0.06481	-0.3448	0.256	61.5441
rs7589901	C	A	2	0.35836	0.018236	0.0024312	0.4187	-0.186	0.1288	52.3778
rs7632381	C	T	3	0.44734	-0.031239	0.0023341	0.4553	0.0246	0.1275	165.314
rs76364377	A	G	20	0.074793	0.02905	0.0044093	0.05541	0.0304	0.2836	39.9994
rs7662792	T	A	4	0.66236	-0.034344	0.0024567	0.6847	0.0174	0.1369	180.755
rs76750172	T	C	13	0.024012	0.057405	0.0076005	0.0304	0.0959	0.3847	52.8993
rs7676961	C	T	4	0.50707	-0.025079	0.0023245	0.4114	0.0109	0.129	107.701
rs7730092	T	G	5	0.19101	0.01995	0.0029685	0.2176	-0.3073	0.1546	42.1259
rs7756117	A	G	6	0.69469	-0.034116	0.002522	0.6738	0.0878	0.1348	169.151
rs78509281	T	C	9	0.05116	0.051046	0.0053629	0.01876	-0.7979	0.4853	86.6498
rs78511209	G	C	1	0.094894	0.032824	0.0039897	0.05285	-0.1653	0.2884	63.3888
rs7858043	A	G	9	0.32499	-0.014093	0.0024759	0.2787	-0.0578	0.1421	29.8425
rs78607331	T	C	12	0.045228	-0.035463	0.0055832	0.0573	-0.1757	0.2698	37.1977
rs79218426	T	C	12	0.0393	0.070293	0.0059738	0.12	0.1014	0.1947	127.814
rs7952602	C	G	11	0.1352	-0.019484	0.0034079	0.1532	0.2633	0.1748	30.4017
rs8034564	A	G	15	0.58295	0.022729	0.0023688	0.593	0.0327	0.1297	86.0399
rs8049775	A	G	16	0.48321	-0.01427	0.0023293	0.536	-0.0322	0.1268	34.8299
rs8059803	A	G	16	0.70006	0.030014	0.0025401	0.7924	0.0454	0.1583	129.596
rs8105174	T	C	19	0.18781	-0.046989	0.0029734	0.1436	-0.1485	0.1818	230.819
rs876375	G	A	14	0.52157	-0.023098	0.0023336	0.332	0.1082	0.1353	91.2024
rs9288726	C	T	2	0.65838	0.016248	0.0024511	0.7334	-0.026	0.1446	40.6707
rs9292578	A	C	5	0.041876	-0.037289	0.0058216	0.02629	0.0571	0.3985	38.2127
rs9297994	A	G	8	0.66467	-0.024638	0.0024589	0.6229	-0.1453	0.1308	92.6867
rs9398171	T	C	6	0.71207	0.048457	0.0025661	0.6374	-0.0749	0.1312	330.029
rs9401881	T	C	6	0.45421	0.064874	0.0023308	0.4395	0.0422	0.1275	716.047
rs9532512	A	G	13	0.18488	0.038805	0.0029978	0.1762	0.0202	0.1662	155.487
rs9583151	C	T	13	0.49365	0.014657	0.0023313	0.393	-0.0293	0.1305	36.7805
rs9657541	T	C	8	0.20475	-0.018564	0.0028883	0.1571	-0.1798	0.1816	38.4353
rs9683646	A	G	4	0.17929	0.025434	0.0030433	0.1645	0.0543	0.1705	65.2031
rs9738365	A	C	12	0.26661	0.055219	0.0026312	0.2798	-0.0109	0.1414	408.806
rs978458	C	T	12	0.73966	-0.076777	0.0026428	0.6862	-0.0721	0.1369	779.171
rs9829214	C	T	3	0.62056	-0.025105	0.002394	0.5954	0.0161	0.1291	101.669
rs9879333	A	G	3	0.24587	-0.018953	0.0027028	0.2626	-0.0004	0.144	45.6222
rs9886703	T	A	9	0.8317	-0.018435	0.0031194	0.817	0.1181	0.1645	32.5829
rs9896243	G	C	17	0.216	0.019006	0.0028219	0.08741	0.1211	0.2307	41.9001
rs9978775	G	A	21	0.56933	0.018023	0.0023462	0.6686	-0.1065	0.1353	54.556
rs998074	C	T	6	0.46449	-0.021166	0.002334	0.5747	0.0153	0.1293	76.3359

## Sheet: Lipoprotein A
Summary statistics for the SNPs associated with Lipopretein A and their association with PAH after removal of outliers and confounders.
				Lipoprotein A			Pulmonary arterial hypertension
SNP	Effect allele	Other allele	Chr	EAF	Beta	SE	EAF	Beta	SE	F statistic
rs10171272	A	C	2	0.30513	0.034632	0.0025326	0.204	0.0631	0.1596	174.251
rs10246481	G	A	7	0.38567	0.013699	0.0023934	0.4474	-0.0697	0.1277	30.454
rs10405357	C	T	19	0.43648	-0.019485	0.0023522	0.3968	0.1618	0.1306	63.9685
rs10425975	A	G	19	0.83466	-0.023927	0.0031234	0.8201	0.1555	0.1643	54.1182
rs10485614	C	A	20	0.077311	-0.040722	0.0043504	0.06271	0.1831	0.264	81.0342
rs10490051	C	T	2	0.30688	0.015554	0.0025306	0.3483	0.0018	0.1332	35.2465
rs10498238	T	C	2	0.075657	0.029271	0.0043832	0.09002	-0.3359	0.2221	41.0412
rs10757291	A	G	9	0.53196	-0.01877	0.0023362	0.5492	-0.2537	0.127	60.0866
rs10821713	T	C	10	0.41832	0.016727	0.0023634	0.3824	-0.2072	0.1305	46.6336
rs10869022	C	T	9	0.79802	0.020193	0.0029233	0.8082	-0.0228	0.1609	45.0186
rs10876864	A	G	12	0.57286	0.013257	0.002347	0.5791	0.0674	0.1282	29.4549
rs10892923	A	G	11	0.36779	-0.016428	0.0024257	0.3343	0.037	0.1344	42.9829
rs10906376	A	C	10	0.29774	0.014642	0.002542	0.4956	-0.0919	0.1273	30.7033
rs11001399	C	A	10	0.55904	-0.015538	0.0023473	0.5674	-0.1064	0.1281	40.7657
rs11012712	T	C	10	0.1905	-0.023059	0.0029744	0.1803	-0.2147	0.1663	56.1662
rs11024614	T	C	11	0.62894	-0.021124	0.0024104	0.5571	-0.005	0.1281	71.3357
rs11031051	C	A	11	0.30183	-0.016705	0.0025488	0.3762	-0.0753	0.1311	40.279
rs11057223	C	T	12	0.093826	-0.02439	0.0039972	0.1123	-0.0428	0.2009	34.6428
rs11064536	C	T	12	0.17142	-0.017536	0.0030979	0.1197	0.1482	0.1968	29.9161
rs1112847	T	C	6	0.50461	-0.015529	0.0023303	0.5598	0.0555	0.1278	41.2908
rs111516782	TATATA	T	4	0.31137	0.020049	0.0025502	0.2656	0.1045	0.1438	59.0383
rs11181153	T	C	12	0.5854	-0.015521	0.0023614	0.5672	-0.0024	0.1283	40.0482
rs11208537	T	A	1	0.13323	0.025593	0.0034433	0.262	0.0964	0.1439	51.8113
rs112293610	C	A	7	0.29172	-0.024563	0.0025647	0.35	-0.1786	0.1336	85.399
rs11260930	G	A	1	0.47371	-0.017681	0.0023396	0.573	-0.4088	0.1288	53.3863
rs1127313	A	G	1	0.49023	-0.022858	0.0023238	0.4612	0.1625	0.1276	89.4488
rs112838464	A	G	5	0.11271	0.03018	0.0036912	0.1204	-0.2858	0.1959	62.3959
rs112859600	A	G	6	0.04471	-0.035168	0.0056273	0.03814	-0.3853	0.3319	36.1819
rs112893170	C	T	3	0.19547	-0.018515	0.0029461	0.1657	-0.0874	0.1719	36.9256
rs113439442	T	C	16	0.068942	-0.038838	0.004855	0.07505	0.3118	0.2421	66.3238
rs11375063	GA	G	19	0.80472	-0.021395	0.002982	0.8406	0.2398	0.1733	49.272
rs114165349	C	G	1	0.023524	-0.10521	0.0077113	0.0367	0.5615	0.3396	174.228
rs114949263	C	T	7	0.11175	-0.025983	0.0036972	0.08032	0.1583	0.2354	45.9019
rs1150781	G	C	6	0.910039	0.023455	0.0040575	0.9467	0.0889	0.2842	30.8486
rs1150974	A	C	12	0.10937	0.036793	0.0037306	0.05639	-0.1159	0.2816	90.334
rs115236209	G	T	1	0.066299	0.030787	0.0047216	0.03971	0.3788	0.3289	40.1894
rs115396404	C	T	3	0.18	-0.022305	0.003049	0.1421	0.1017	0.1817	50.2997
rs11545482	T	C	2	0.020888	-0.087607	0.0081104	0.005016	-0.9826	0.9067	107.536
rs11568828	C	T	17	0.11737	-0.031642	0.0038736	0.1051	0.0824	0.2082	71.0501
rs11577063	G	T	1	0.77545	-0.019017	0.0027811	0.778	0.0889	0.1515	43.1337
rs11603111	A	C	11	0.54523	-0.016094	0.0023324	0.612	0.0275	0.1312	43.9912
rs11620783	T	C	14	0.43132	-0.017568	0.0023597	0.358	0.0596	0.1323	51.8548
rs11642090	C	T	16	0.37523	-0.021636	0.0024172	0.3547	-0.2194	0.1334	75.1757
rs116509476	C	T	1	0.02652	0.050498	0.0072184	0.03168	-0.002	0.3569	45.0938
rs11664259	T	C	18	0.40554	-0.01505	0.002375	0.3611	0.0689	0.1315	37.4014
rs116971887	T	G	16	0.045338	-0.034527	0.0056544	0.02653	0.249	0.4031	35.3415
rs1170187	A	G	13	0.81567	0.020289	0.0030102	0.7787	0.059	0.1519	42.3932
rs117120687	T	A	15	0.046405	-0.044916	0.0055384	0.02898	0.393	0.3765	61.1532
rs117137578	A	G	9	0.019194	-0.049436	0.0085007	0.01369	-0.1184	0.5437	31.5127
rs117292219	T	G	17	0.091638	-0.026607	0.0041046	0.1186	0.5872	0.1992	40.3634
rs117361634	A	G	16	0.040102	-0.034659	0.0059707	0.03598	-0.2154	0.344	31.6719
rs117524772	A	C	17	0.026317	0.061044	0.0072513	0.008376	1.4525	0.6869	65.4084
rs118018874	T	C	16	0.01366	-0.069556	0.010222	0.01011	0.667	0.6528	44.6492
rs11809207	A	G	1	0.18835	0.023597	0.0029663	0.1578	-0.071	0.174	58.3086
rs11928797	A	C	3	0.11713	0.027313	0.0036142	0.1212	-0.0432	0.1952	52.8423
rs12032791	A	G	1	0.050871	0.029158	0.0053013	0.02433	-0.1504	0.4201	28.1162
rs12051698	G	C	17	0.35264	-0.015232	0.0024503	0.3062	0.0071	0.1378	36.2784
rs12179053	T	C	6	0.25157	-0.021639	0.0026758	0.279	0.0707	0.1409	60.3909
rs12219199	T	C	10	0.046888	0.038857	0.0055173	0.03351	-0.2565	0.3618	46.2182
rs12253847	C	T	10	0.41043	-0.013922	0.0023626	0.4377	0.0034	0.1279	32.124
rs12454712	C	T	18	0.37645	-0.018442	0.0023966	0.4884	0.0418	0.1281	54.6858
rs125124	G	C	7	0.30481	0.057225	0.0025342	0.3539	0.1103	0.1324	475.903
rs12520308	C	T	5	0.67654	0.013763	0.0024881	0.6082	0.0712	0.1299	28.3914
rs12524950	G	A	6	0.29426	0.015517	0.0025486	0.2955	0.1605	0.1388	34.2488
rs12593755	T	G	15	0.38849	0.014239	0.0023906	0.4485	0.189	0.1273	32.991
rs1260003	C	T	12	0.36349	0.018977	0.0024401	0.3497	0.1854	0.1342	57.0737
rs1260326	C	T	2	0.6069	0.060632	0.0023733	0.6499	-0.1234	0.1332	601.724
rs1260631	C	A	19	0.3949	-0.013264	0.0023859	0.3816	-0.1084	0.1311	28.7946
rs12702218	A	C	7	0.095064	0.064708	0.0039701	0.08862	-0.3333	0.2266	246.873
rs12723255	T	C	1	0.60159	-0.015182	0.0023729	0.5764	0.0917	0.1287	37.8397
rs12779609	T	C	10	0.14878	0.017858	0.003274	0.1355	-0.0199	0.1858	27.6629
rs12914702	A	G	15	0.30086	0.014703	0.0026401	0.3432	-0.1493	0.1356	31.1452
rs12935465	C	T	16	0.49579	-0.015804	0.0023256	0.3635	-0.0439	0.1323	42.7669
rs12952818	A	G	17	0.6174	-0.021972	0.002415	0.5181	0.0644	0.1278	78.1197
rs12978130	T	C	19	0.71849	0.015328	0.0025996	0.7445	-0.2076	0.1459	32.549
rs13073970	T	G	3	0.20845	0.022354	0.0028636	0.1776	-0.0062	0.1666	56.4772
rs13108218	G	A	4	0.61826	0.016695	0.0024112	0.678	-0.054	0.1367	45.0588
rs13178887	C	T	5	0.38654	-0.022667	0.0023814	0.3032	-0.0274	0.1393	83.4613
rs13212638	G	A	6	0.79266	0.021555	0.0028739	0.6945	-0.1737	0.1373	52.305
rs13232120	T	A	7	0.12391	0.033705	0.0035179	0.1269	0.0667	0.1921	84.4815
rs13237149	A	T	7	0.31155	0.018625	0.0025363	0.3118	-0.1119	0.137	50.9645
rs13284903	G	C	9	0.15046	0.01806	0.0032723	0.1413	-0.0176	0.1819	28.5553
rs13333965	T	C	16	0.25541	0.015177	0.00268	0.3013	0.1275	0.1384	30.0038
rs13379043	C	T	14	0.27915	-0.023232	0.0026377	0.1987	-0.0813	0.1589	74.3979
rs13418037	T	C	2	0.18669	0.018124	0.0030062	0.2274	0.126	0.1511	34.1617
rs1349852	C	A	4	0.47525	-0.024798	0.0023452	0.5369	-0.0594	0.1278	105.063
rs1351893	A	T	5	0.070611	0.027005	0.0045561	0.05353	-0.2312	0.2878	32.7801
rs138668741	T	C	11	0.045311	0.036841	0.0058701	0.1036	0.0285	0.2044	40.2152
rs140230937	G	C	7	0.013652	-0.067571	0.010835	0.004965	0.7949	0.9739	42.1125
rs142039417	T	A	17	0.024532	0.11821	0.0077016	0.008086	1.0753	0.7287	229.169
rs142414167	C	G	8	0.0096221	-0.077364	0.012684	0.01184	-0.3429	0.5718	39.0669
rs143073120	CACTT	C	6	0.56011	0.017668	0.0023431	0.502	0.3654	0.1277	52.6829
rs1430753	G	A	1	0.81236	-0.01866	0.0029776	0.8413	0.1537	0.1748	36.3542
rs1431015	C	T	8	0.59845	0.01837	0.0023735	0.5612	-0.0661	0.1278	55.5478
rs144830625	T	C	17	0.025356	0.051725	0.0081014	0.007165	0.202	0.8059	45.2893
rs1465529	C	T	2	0.29983	-0.018498	0.0025354	0.2906	0.0662	0.1399	49.2041
rs147400256	A	C	16	0.020308	-0.099413	0.0083688	0.01515	0.2607	0.5277	134.718
rs148710154	C	T	3	0.37947	-0.018465	0.0023927	0.3604	0.1234	0.132	54.9945
rs1495741	A	G	8	0.77903	-0.02547	0.0027962	0.7497	0.0028	0.1457	76.4985
rs1498603	G	T	5	0.065469	-0.026692	0.004717	0.06935	-0.0854	0.2479	29.8566
rs150096123	AT	A	3	0.024057	0.04176	0.0076262	0.01569	-0.484	0.5211	28.0436
rs150844304	C	A	15	0.024542	-0.14626	0.0075108	0.004938	-1.0143	0.9654	351.096
rs150869224	T	C	13	0.031082	0.037053	0.0067356	0.01905	-0.11	0.4818	28.3197
rs151196451	TTAAGTGACTTTCACATGGA	T	5	0.31365	-0.036491	0.0025419	0.2411	-0.1461	0.1494	196.437
rs1562617	A	G	2	0.22275	-0.019324	0.0028051	0.2382	0.0134	0.1487	44.2832
rs165316	G	A	1	0.19808	0.069809	0.0029125	0.2127	-0.0355	0.1542	530.98
rs17050272	A	G	2	0.40967	-0.021895	0.0023614	0.5353	0.0055	0.1279	79.4201
rs17299478	T	C	16	0.16923	-0.030405	0.0031099	0.1627	0.3103	0.1724	89.0373
rs17400325	C	T	2	0.040964	0.053044	0.0058551	0.02056	0.2033	0.4542	75.721
rs17429745	T	G	4	0.30932	-0.024626	0.0025254	0.4215	0.3388	0.1291	88.7556
rs174554	G	A	11	0.34471	-0.021187	0.0024435	0.4124	0.1761	0.1291	69.4585
rs17487338	A	G	3	0.16984	-0.029338	0.0031258	0.1543	-0.2918	0.1787	83.134
rs1751480	G	A	1	0.66885	-0.018217	0.0024804	0.5378	-0.1937	0.1274	50.3479
rs17597773	G	C	1	0.24547	-0.043265	0.002699	0.3024	-0.0164	0.1376	237.608
rs17714046	C	T	5	0.046608	0.039517	0.0055055	0.08328	-0.1693	0.2365	47.5303
rs1782652	A	T	10	0.38026	0.014307	0.0024211	0.3036	-0.219	0.1391	33.04
rs1786342	C	T	8	0.39693	-0.016419	0.0023768	0.3698	0.1948	0.131	44.202
rs1800574	T	C	12	0.0291	0.1418	0.0068952	0.04337	-0.1043	0.308	389.515
rs1832007	G	A	10	0.15505	0.053758	0.0032105	0.1409	-0.1142	0.1843	259.495
rs1994147	A	T	15	0.29626	0.023349	0.0026208	0.269	0.1164	0.1445	77.863
rs2000467	G	A	22	0.64576	-0.018573	0.0024366	0.6829	0.0284	0.1359	54.052
rs2104476	A	G	20	0.73341	-0.020234	0.0026257	0.7209	0.1123	0.1408	54.832
rs2171126	T	C	12	0.5073	0.015983	0.0023314	0.494	-0.0317	0.1264	43.7351
rs217309	T	C	6	0.44152	-0.012974	0.0023763	0.4871	-0.1435	0.1269	28.4284
rs2174460	A	G	7	0.75254	-0.015888	0.0026916	0.779	0.0522	0.1535	32.1977
rs2177013	C	T	7	0.82934	0.029703	0.0031443	0.8386	-0.2645	0.1728	85.5429
rs2188378	C	T	12	0.035048	0.046757	0.0063294	0.034	1.0735	0.3774	50.6451
rs2207132	A	G	20	0.032898	-0.047152	0.0065082	0.06502	0.0067	0.2574	48.4523
rs2208030	C	T	20	0.5048	-0.017521	0.0023242	0.5447	-0.0798	0.1274	52.5648
rs2268829	A	G	3	0.78584	-0.017797	0.0028314	0.8078	0.1674	0.1612	36.5109
rs2287921	C	T	19	0.53903	-0.028568	0.002334	0.4309	-0.1221	0.1282	138.942
rs2296198	C	T	6	0.75178	0.014669	0.0026909	0.8262	0.1505	0.168	27.5026
rs2298604	G	A	8	0.21633	-0.016455	0.002824	0.2361	0.2289	0.1484	31.441
rs2414098	C	T	15	0.61361	-0.0152	0.0023973	0.6392	0.029	0.1322	37.5201
rs2450137	G	C	11	0.16388	-0.022261	0.0031358	0.1934	0.1614	0.1611	46.5108
rs2548379	A	G	5	0.67473	0.022072	0.0024918	0.6634	-0.1712	0.1344	73.2421
rs2568464	C	T	2	0.42746	0.014102	0.0023534	0.4291	0.1177	0.1283	33.3362
rs2607748	C	T	3	0.43657	0.015689	0.0023423	0.3736	0.0003	0.1308	41.4713
rs26822	G	A	5	0.32674	0.016043	0.0024816	0.3313	0.1586	0.1345	38.7807
rs2684789	A	G	15	0.54794	-0.016773	0.0023304	0.5292	-0.0194	0.1272	47.7333
rs2723834	C	T	12	0.53107	-0.013208	0.0023644	0.513	0.2998	0.1277	29.7565
rs2724373	T	C	1	0.35682	-0.018538	0.0024223	0.2977	0.0832	0.1394	54.024
rs2737205	C	T	8	0.56095	-0.02328	0.0023493	0.689	-0.0597	0.1389	91.4388
rs2802951	G	A	1	0.71689	-0.016192	0.0025804	0.6298	-0.0206	0.1316	36.4473
rs2819336	C	T	1	0.63741	-0.025946	0.0024202	0.6192	0.1316	0.1308	106.591
rs28396553	T	C	14	0.58661	0.013801	0.0023715	0.6514	0.2501	0.1337	31.636
rs2846579	T	C	18	0.1435	0.020038	0.003375	0.1049	0.2236	0.2084	33.8019
rs2856321	A	G	12	0.63933	-0.024775	0.0024173	0.6129	0.0696	0.1302	96.9608
rs28803639	T	G	3	0.27921	-0.027568	0.0025881	0.293	-0.2355	0.1392	104.784
rs2925656	T	C	8	0.23804	0.0176	0.0028148	0.1335	0.157	0.189	38.4828
rs293295	G	A	10	0.33436	0.01391	0.0024999	0.3156	-0.1264	0.1372	29.4955
rs31196	A	C	5	0.57196	-0.013066	0.0023466	0.5099	-0.1294	0.1268	28.6274
rs3127580	T	C	6	0.15795	0.032393	0.0031824	0.1237	-0.3376	0.1931	95.6075
rs3131646	T	G	1	0.30336	-0.015735	0.0025415	0.3094	0.1128	0.1374	35.839
rs329123	T	A	5	0.31599	0.019991	0.0025009	0.2801	-0.0462	0.142	59.1685
rs33912345	A	C	14	0.61221	-0.024126	0.0023838	0.7103	-0.0888	0.1409	94.667
rs34205994	GC	G	6	0.35125	0.040263	0.0024432	0.3249	-0.0942	0.1356	253.185
rs34536443	C	G	19	0.04611	-0.047943	0.0056937	0.03067	-0.1077	0.3648	69.2536
rs34575776	G	A	1	0.3283	0.016232	0.0024759	0.3297	-0.0919	0.1348	39.7971
rs34622149	C	CAG	5	0.20189	0.038052	0.0028898	0.2353	-0.0571	0.15	159.862
rs347617	T	C	3	0.67031	0.014651	0.0024779	0.6498	-0.0292	0.1327	32.4914
rs34935748	G	T	3	0.31677	0.021625	0.0024943	0.2554	0.5215	0.1476	69.3301
rs35628191	T	C	2	0.40573	0.014257	0.0023674	0.3521	-0.0587	0.1336	33.5684
rs35668185	C	T	5	0.20705	-0.052378	0.0028605	0.1886	0.0267	0.1619	308.76
rs35713203	C	G	16	0.37855	-0.032012	0.0023945	0.3953	-0.0527	0.1296	165.187
rs35826789	A	T	11	0.089143	0.031852	0.0041134	0.07043	-0.1735	0.2503	56.4278
rs35862187	G	A	7	0.052778	-0.028966	0.0051958	0.04164	0.5188	0.3225	28.7296
rs35887778	C	T	7	0.26107	0.018341	0.002676	0.2939	-0.3431	0.1403	44.4502
rs35958394	C	G	19	0.35108	-0.023768	0.0024356	0.2996	-0.2323	0.1383	88.1668
rs36115000	T	G	7	0.26154	-0.019953	0.0026499	0.2636	0.1112	0.1449	52.6695
rs36215895	T	C	14	0.0094761	-0.0798	0.011996	0.006235	0.9894	0.818	40.9414
rs3733731	G	A	5	0.42406	0.01611	0.0024484	0.4101	-0.0367	0.1297	43.4172
rs3745683	A	G	19	0.074702	0.027414	0.0044174	0.08959	-0.5001	0.2233	35.5807
rs3763236	C	T	6	0.50875	-0.012947	0.0023222	0.4124	0.1294	0.1292	28.6941
rs3809627	A	C	16	0.40093	-0.013842	0.0023713	0.4832	0.0955	0.1269	31.5206
rs3826331	C	T	17	0.60187	0.024448	0.0023731	0.5993	0.0891	0.1294	98.1182
rs3842763	T	G	11	0.23752	-0.084982	0.0027614	0.2385	-0.2433	0.1495	898.113
rs3858325	T	C	10	0.47087	0.018763	0.0023316	0.4696	0.0069	0.1274	60.0834
rs3891689	C	T	9	0.23653	0.016029	0.0027416	0.2139	0.0517	0.1547	31.7791
rs3936674	A	G	6	0.34057	0.025063	0.0024511	0.2345	0.0651	0.1514	96.6439
rs411717	C	T	7	0.56664	-0.014372	0.0023485	0.6106	-0.111	0.1302	34.7412
rs41303235	T	C	9	0.048051	0.055161	0.0056674	0.0329	-0.4338	0.3542	95.3481
rs4234797	A	G	4	0.61506	0.03609	0.0023858	0.6024	-0.0986	0.1296	211.331
rs4270941	T	C	8	0.44616	-0.020995	0.002348	0.4346	-0.163	0.1289	74.6126
rs4296683	T	C	4	0.43801	-0.015504	0.0023504	0.4972	0.0306	0.1269	40.5287
rs4468717	T	C	18	0.077652	-0.026935	0.0043359	0.1391	-0.1972	0.1836	35.5908
rs456179	T	C	9	0.88047	0.043784	0.0035871	0.9154	-0.136	0.2316	138.232
rs4567812	A	G	18	0.30317	0.019476	0.0025369	0.2602	-0.0783	0.1452	54.89
rs4678732	A	G	3	0.37405	0.0152	0.0023987	0.3775	-0.1218	0.1307	37.0522
rs4730682	C	T	7	0.49282	0.016506	0.0023336	0.4244	-0.0627	0.1289	46.6449
rs475058	C	T	5	0.52193	0.013893	0.0023274	0.529	0.0629	0.1271	32.9874
rs4789227	T	C	17	0.65341	0.015724	0.0024381	0.7273	-0.0004	0.1423	38.3519
rs4790814	A	G	17	0.51869	-0.015941	0.0023231	0.5322	0.1818	0.1275	43.454
rs4804014	A	G	19	0.73624	-0.015751	0.0026864	0.7042	0.2037	0.1411	32.9987
rs4823324	C	T	22	0.4172	-0.014491	0.0023811	0.3903	0.0171	0.1297	34.9716
rs4838274	A	C	9	0.36572	-0.022153	0.0024127	0.3556	-0.0911	0.132	77.9838
rs484084	C	T	1	0.52038	0.020995	0.0023312	0.5675	-0.0082	0.1286	75.3626
rs4852306	T	C	2	0.61104	0.014799	0.0023851	0.6187	-0.2516	0.1307	35.6529
rs4858992	C	T	3	0.84384	0.026675	0.0031973	0.8218	-0.3447	0.1656	64.229
rs4860987	T	A	4	0.26054	-0.040262	0.002792	0.2632	-0.1049	0.1459	214.024
rs4890489	A	G	18	0.40946	0.013473	0.0023628	0.454	0.1132	0.1277	30.0634
rs4902712	A	G	14	0.60972	-0.013693	0.0023793	0.5799	0.2043	0.1281	30.56
rs4908400	C	T	1	0.29111	-0.015362	0.0025659	0.3546	-0.1753	0.132	33.3568
rs4938799	G	T	11	0.38275	0.015411	0.0023883	0.4622	0.1556	0.127	38.4324
rs4942553	G	A	13	0.73478	0.021626	0.0026266	0.7555	-0.0848	0.1481	62.4318
rs4988483	A	C	16	0.057315	-0.15902	0.0051117	0.01987	-0.0874	0.4849	938.291
rs520829	G	T	6	0.47458	-0.03362	0.0023284	0.4981	0.2705	0.127	193.138
rs539687	T	A	6	0.32986	-0.017187	0.0024714	0.3022	-0.009	0.1383	44.7263
rs55681913	C	T	5	0.10712	0.059335	0.0037995	0.1242	-0.1448	0.1917	230.775
rs55706729	G	A	16	0.072092	0.083277	0.0044891	0.05087	-0.4869	0.2851	318.021
rs55843942	G	C	1	0.12829	-0.022206	0.003474	0.07521	-0.1477	0.2423	37.7715
rs572169	T	C	3	0.31802	0.055836	0.0024909	0.3277	0.2543	0.1348	463.717
rs57267144	C	G	2	0.26514	-0.022178	0.0026521	0.3008	0.0656	0.1376	65.6476
rs5742915	C	T	15	0.4616	0.024489	0.0023288	0.4094	0.1531	0.1289	102.106
rs5755943	C	G	22	0.13613	0.026002	0.0033923	0.1048	-0.3755	0.2091	54.4622
rs5784791	AT	A	10	0.34629	0.013387	0.0024438	0.2556	-0.034	0.1472	27.7867
rs585187	T	G	18	0.49166	0.014203	0.0023242	0.5215	0.0561	0.1276	34.533
rs58899348	C	A	12	0.020775	0.050013	0.0081885	0.007024	-0.3849	0.7898	34.8533
rs599839	A	G	1	0.77169	-0.029548	0.0027649	0.7801	-0.056	0.1537	105.382
rs60808650	A	G	19	0.3127	-0.035636	0.0025096	0.4295	-0.0272	0.1278	187.025
rs6082354	C	A	20	0.66668	-0.041042	0.0024633	0.7112	-0.0614	0.1406	256.55
rs6088579	G	A	20	0.81763	0.026649	0.0030132	0.8871	-0.1635	0.1988	72.5395
rs61115258	G	C	19	0.27202	-0.020459	0.0027441	0.2178	-0.1361	0.1539	56.7769
rs61780440	C	G	1	0.19059	-0.021225	0.0029709	0.1844	-0.1362	0.1634	47.6031
rs61957204	A	G	13	0.079173	0.028468	0.0043018	0.06994	0.1644	0.2508	40.4698
rs62136965	C	T	2	0.046608	0.037805	0.005558	0.05463	-0.3717	0.2775	43.5007
rs62265578	C	T	3	0.2511	0.016213	0.0026876	0.2272	-0.0469	0.1526	33.8572
rs62280667	C	T	3	0.33915	0.028088	0.0024539	0.3829	-0.0174	0.1302	121.144
rs62325470	T	C	4	0.0076369	0.086096	0.013996	0.002423	0.9253	1.4068	38.4781
rs62334147	C	T	4	0.18329	0.018033	0.003013	0.2619	0.0527	0.1439	33.3423
rs62460507	G	A	7	0.076134	-0.030125	0.004378	0.03413	-0.6723	0.3537	43.7228
rs62467361	T	C	7	0.052962	0.032834	0.0052103	0.075	-0.1068	0.2412	37.0371
rs62560860	A	G	9	0.19279	0.020516	0.0029433	0.1573	0.0853	0.1738	44.8667
rs6471835	C	A	8	0.66022	-0.013861	0.0024518	0.715	0.0517	0.1407	29.5205
rs6519133	C	T	22	0.39352	-0.028327	0.0023793	0.4005	0.0888	0.1297	131.208
rs6602909	C	T	13	0.32535	0.018943	0.0024818	0.344	-0.2781	0.1341	53.9518
rs667668	A	G	5	0.43296	-0.019704	0.0023491	0.5437	-0.1747	0.1279	65.2926
rs6795296	C	T	3	0.1306	0.019383	0.0034416	0.1142	0.0258	0.2006	29.2181
rs68115887	C	T	7	0.3581	0.014431	0.0024307	0.256	-0.07	0.1455	32.7881
rs6822348	T	A	4	0.69848	0.035741	0.0025327	0.698	-0.0787	0.1382	184.352
rs6853741	A	G	4	0.74063	0.022513	0.0026548	0.7541	-0.084	0.1469	66.6934
rs687339	T	C	3	0.77192	0.037906	0.0027709	0.8478	0.0125	0.1781	173.343
rs6913063	G	C	6	0.68427	-0.01534	0.0025012	0.7194	0.3023	0.1412	34.8216
rs6924225	A	G	6	0.16374	-0.017241	0.0031465	0.1225	0.1359	0.194	27.8783
rs6940544	A	G	6	0.48759	-0.027913	0.0023362	0.4727	0.2064	0.1268	133.372
rs6965989	C	T	7	0.58343	-0.014146	0.0023601	0.526	0.029	0.1269	33.3117
rs700750	A	C	7	0.62881	0.11423	0.0023947	0.7016	-0.3542	0.1387	2098.65
rs7012213	T	A	8	0.31159	0.018969	0.0025051	0.3322	0.1199	0.1346	52.8685
rs7034716	T	C	9	0.29924	-0.01489	0.0025425	0.2553	-0.1982	0.1457	31.8441
rs71477696	G	T	11	0.03364	-0.039708	0.006552	0.03714	-0.0585	0.3301	35.108
rs7164402	T	C	15	0.45299	0.015066	0.0023384	0.376	-0.0535	0.1305	38.5247
rs71645289	C	A	1	0.11307	-0.022071	0.0036881	0.06514	-0.1715	0.2646	33.4606
rs7178424	T	C	15	0.45002	-0.037102	0.002332	0.6645	0.1077	0.1348	233.496
rs7193307	A	G	16	0.19896	0.016598	0.0029275	0.1961	-0.1439	0.1597	30.0732
rs7228277	G	A	18	0.60967	0.01483	0.0023839	0.5914	-0.2632	0.129	35.848
rs7256994	A	G	19	0.33487	-0.015957	0.0024732	0.3541	-0.0424	0.1332	38.8459
rs72745405	T	C	9	0.17631	0.028546	0.0030627	0.1193	-0.1468	0.1958	81.0671
rs72884378	C	G	2	0.38104	0.013478	0.0023936	0.42	0.1024	0.1286	29.3449
rs7312464	G	A	12	0.51542	0.021889	0.002343	0.492	0.077	0.1269	81.9772
rs73125628	T	C	20	0.27791	-0.048329	0.0025953	0.3577	0.2343	0.1322	321.314
rs73228757	G	A	3	0.16016	-0.017428	0.0031672	0.1715	0.2149	0.169	27.9828
rs7323205	C	T	13	0.60444	0.014202	0.0023878	0.6682	0.1372	0.135	33.0307
rs73373089	C	G	12	0.13648	0.027286	0.0034147	0.09577	-0.088	0.2168	60.1046
rs7374774	G	T	3	0.58879	-0.013921	0.0023602	0.5568	0.2415	0.1275	32.1378
rs74327681	T	C	18	0.042142	-0.053299	0.0057799	0.07895	-0.0683	0.2323	78.5533
rs7457999	C	T	7	0.24251	0.016087	0.0027188	0.2971	0.1006	0.1388	32.5618
rs74774288	T	G	16	0.18565	-0.02899	0.0029992	0.2176	-0.1578	0.1536	87.0409
rs7517340	C	T	1	0.81779	0.032851	0.0030224	0.7916	-0.0226	0.1558	110.17
rs7545345	C	T	1	0.13097	0.0244	0.0034411	0.14	0.1003	0.1828	46.4147
rs75660441	G	A	9	0.064859	-0.038488	0.0047321	0.06481	-0.3448	0.256	61.5441
rs7589901	C	A	2	0.35836	0.018236	0.0024312	0.4187	-0.186	0.1288	52.3778
rs7632381	C	T	3	0.44734	-0.031239	0.0023341	0.4553	0.0246	0.1275	165.314
rs76364377	A	G	20	0.074793	0.02905	0.0044093	0.05541	0.0304	0.2836	39.9994
rs7662792	T	A	4	0.66236	-0.034344	0.0024567	0.6847	0.0174	0.1369	180.755
rs76750172	T	C	13	0.024012	0.057405	0.0076005	0.0304	0.0959	0.3847	52.8993
rs7676961	C	T	4	0.50707	-0.025079	0.0023245	0.4114	0.0109	0.129	107.701
rs7730092	T	G	5	0.19101	0.01995	0.0029685	0.2176	-0.3073	0.1546	42.1259
rs7756117	A	G	6	0.69469	-0.034116	0.002522	0.6738	0.0878	0.1348	169.151
rs78509281	T	C	9	0.05116	0.051046	0.0053629	0.01876	-0.7979	0.4853	86.6498
rs78511209	G	C	1	0.094894	0.032824	0.0039897	0.05285	-0.1653	0.2884	63.3888
rs7858043	A	G	9	0.32499	-0.014093	0.0024759	0.2787	-0.0578	0.1421	29.8425
rs78607331	T	C	12	0.045228	-0.035463	0.0055832	0.0573	-0.1757	0.2698	37.1977
rs79218426	T	C	12	0.0393	0.070293	0.0059738	0.12	0.1014	0.1947	127.814
rs7952602	C	G	11	0.1352	-0.019484	0.0034079	0.1532	0.2633	0.1748	30.4017
rs8034564	A	G	15	0.58295	0.022729	0.0023688	0.593	0.0327	0.1297	86.0399
rs8049775	A	G	16	0.48321	-0.01427	0.0023293	0.536	-0.0322	0.1268	34.8299
rs8059803	A	G	16	0.70006	0.030014	0.0025401	0.7924	0.0454	0.1583	129.596
rs8105174	T	C	19	0.18781	-0.046989	0.0029734	0.1436	-0.1485	0.1818	230.819
rs876375	G	A	14	0.52157	-0.023098	0.0023336	0.332	0.1082	0.1353	91.2024
rs9288726	C	T	2	0.65838	0.016248	0.0024511	0.7334	-0.026	0.1446	40.6707
rs9292578	A	C	5	0.041876	-0.037289	0.0058216	0.02629	0.0571	0.3985	38.2127
rs9297994	A	G	8	0.66467	-0.024638	0.0024589	0.6229	-0.1453	0.1308	92.6867
rs9398171	T	C	6	0.71207	0.048457	0.0025661	0.6374	-0.0749	0.1312	330.029
rs9401881	T	C	6	0.45421	0.064874	0.0023308	0.4395	0.0422	0.1275	716.047
rs9532512	A	G	13	0.18488	0.038805	0.0029978	0.1762	0.0202	0.1662	155.487
rs9583151	C	T	13	0.49365	0.014657	0.0023313	0.393	-0.0293	0.1305	36.7805
rs9657541	T	C	8	0.20475	-0.018564	0.0028883	0.1571	-0.1798	0.1816	38.4353
rs9683646	A	G	4	0.17929	0.025434	0.0030433	0.1645	0.0543	0.1705	65.2031
rs9738365	A	C	12	0.26661	0.055219	0.0026312	0.2798	-0.0109	0.1414	408.806
rs978458	C	T	12	0.73966	-0.076777	0.0026428	0.6862	-0.0721	0.1369	779.171
rs9829214	C	T	3	0.62056	-0.025105	0.002394	0.5954	0.0161	0.1291	101.669
rs9879333	A	G	3	0.24587	-0.018953	0.0027028	0.2626	-0.0004	0.144	45.6222
rs9886703	T	A	9	0.8317	-0.018435	0.0031194	0.817	0.1181	0.1645	32.5829
rs9896243	G	C	17	0.216	0.019006	0.0028219	0.08741	0.1211	0.2307	41.9001
rs9978775	G	A	21	0.56933	0.018023	0.0023462	0.6686	-0.1065	0.1353	54.556
rs998074	C	T	6	0.46449	-0.021166	0.002334	0.5747	0.0153	0.1293	76.3359

## Sheet: Total bilirubin
Summary statistics for the SNPs associated with Tatal bilirubin and their association with PAH after removal of outliers and confounders.
				Total bilirubin			Pulmonary arterial hypertension
SNP	Effect allele	Other allele	Chr	EAF	Beta	SE	EAF	Beta	SE	F statistic
rs10003923	C	T	4	0.41903	0.014443	0.0023415	0.3534	0.1279	0.1332	34.8227
rs10478063	T	G	5	0.3244	-0.013596	0.0024694	0.2877	-0.0637	0.141	27.78
rs1047891	A	C	2	0.31574	0.022955	0.0024728	0.3249	-0.1452	0.1353	78.0745
rs10495928	G	A	2	0.33575	-0.013791	0.0024345	0.2826	0.1287	0.142	29.0858
rs10793128	A	G	11	0.092331	0.035004	0.0039888	0.1054	0.084	0.2061	70.4214
rs10841556	G	A	12	0.35896	0.013817	0.0024046	0.3201	0.2256	0.1358	30.1233
rs10876376	A	G	12	0.5479	0.014429	0.0023213	0.5089	-0.0009	0.1266	35.3637
rs11045932	T	C	12	0.29405	-0.049057	0.0025392	0.3291	-0.1067	0.1353	342.875
rs111459884	A	C	2	0.015112	0.28406	0.010139	0.007316	-0.4417	0.8118	825.426
rs11185654	G	C	9	0.30298	-0.016839	0.0025063	0.2791	-0.0358	0.142	41.0628
rs11224309	G	C	11	0.097333	0.022817	0.00388	0.08041	-0.0575	0.2331	31.3653
rs112715011	G	A	2	0.021969	0.094268	0.0079722	0.03787	0.5452	0.3391	130.967
rs1131114	C	T	6	0.26494	-0.019085	0.0026086	0.1837	-0.2229	0.1753	48.6431
rs11376056	CG	C	6	0.82472	0.017546	0.0030546	0.7019	0.1487	0.1378	30.5168
rs114165349	C	G	1	0.023542	0.074856	0.0076336	0.0367	0.5615	0.3396	88.342
rs115035012	T	C	2	0.019918	0.12721	0.0090036	0.01534	-0.6521	0.5181	216.736
rs115700531	C	T	2	0.016558	-0.12074	0.0090166	0.01679	-0.504	0.5012	162.843
rs115871533	G	A	2	0.010372	-0.12971	0.011685	0.02197	-0.4653	0.4305	118.45
rs116583152	C	G	2	0.035999	0.29846	0.0062214	0.0343	-0.1999	0.3487	2132.74
rs11829410	G	A	12	0.052937	0.082718	0.0051257	0.09094	0.1046	0.2203	235.365
rs11917973	T	C	3	0.46343	0.013364	0.0023178	0.4257	-0.0974	0.1285	30.4528
rs11920090	A	T	3	0.12425	0.02812	0.0034862	0.1316	-0.21	0.1866	59.0047
rs12651414	A	C	4	0.23785	0.014868	0.0027023	0.3029	-0.141	0.1382	27.4782
rs1292042	G	A	17	0.19815	-0.024714	0.0028816	0.1803	-0.0579	0.1647	66.5522
rs13092376	C	A	3	0.41903	0.013718	0.002338	0.4338	0.0047	0.1279	31.4141
rs13171367	G	A	5	0.19125	-0.019283	0.0029279	0.2031	0.3111	0.1575	39.4385
rs13421820	C	T	2	0.0093476	0.23689	0.012182	0.02941	0.1037	0.3764	356.674
rs142458770	G	A	2	0.015111	-0.26175	0.010015	0.007782	0.1651	0.7642	700.56
rs1474865	C	G	17	0.11746	-0.0248	0.0036035	0.1346	0.1426	0.1874	43.7208
rs1490384	T	C	6	0.49816	-0.016416	0.0023005	0.4763	0.016	0.1266	46.199
rs150266178	T	C	12	0.030936	0.19989	0.0067186	0.008841	0.4666	0.7058	823.276
rs150754448	A	G	10	0.15553	0.017943	0.003177	0.1445	-0.152	0.1833	28.9955
rs150896045	T	C	12	0.090982	0.05793	0.0040164	0.1396	0.1022	0.1828	190.406
rs157594	G	T	19	0.61588	0.018193	0.0024468	0.6896	0.1289	0.1386	53.6963
rs1661052	A	G	11	0.908848	-0.051709	0.0039988	0.9266	-0.0938	0.243	151.945
rs17316633	A	G	4	0.26445	0.016561	0.0026065	0.2385	0.0479	0.1489	36.5831
rs174574	C	A	11	0.647	0.021419	0.0024093	0.586	-0.1702	0.1291	71.8577
rs17476364	C	T	10	0.10984	0.08285	0.0036765	0.05988	-0.3434	0.2695	460.789
rs17567190	T	C	9	0.16525	-0.019101	0.0031181	0.2092	0.0459	0.156	34.5111
rs1762486	A	G	1	0.65639	0.017215	0.0024527	0.7233	0.0624	0.143	45.8358
rs17864702	T	C	2	0.021561	-0.23692	0.0083433	0.02309	-0.3085	0.4311	813.843
rs1800562	A	G	6	0.078833	0.062845	0.0042714	0.03669	0.515	0.345	196.762
rs1800759	G	T	4	0.6139	-0.01631	0.0023692	0.5758	-0.0325	0.1286	43.238
rs1800961	T	C	20	0.031428	0.062367	0.0065873	0.04552	-0.4075	0.3042	81.2019
rs1810504	C	G	20	0.8462	0.018062	0.0031864	0.883	-0.1444	0.198	29.1141
rs181207	T	C	16	0.3362	-0.019901	0.0024424	0.4074	0.0855	0.1288	60.6131
rs1874121	T	C	1	0.33965	0.020992	0.0024332	0.2828	-0.0851	0.142	67.7804
rs1896995	T	C	10	0.485	-0.030001	0.0023131	0.5307	0.0862	0.1276	154.213
rs1992769	A	C	2	0.5051	-0.012968	0.0023086	0.4225	0.0257	0.1283	28.8259
rs2035403	G	A	4	0.39977	-0.017384	0.0023454	0.4008	-0.0729	0.1298	49.7274
rs2053799	G	A	2	0.57547	0.014446	0.0023318	0.5941	0.1139	0.1294	34.9603
rs2068888	A	G	10	0.44882	0.030821	0.0023091	0.4699	-0.012	0.1269	161.201
rs2245095	T	C	10	0.088059	-0.042957	0.0040543	0.1394	0.0652	0.1843	101.635
rs2267846	A	G	3	0.27281	0.016361	0.0026054	0.2696	0.0435	0.1449	36.4149
rs2294915	T	C	22	0.23109	0.014959	0.0027269	0.2763	0.2991	0.1416	27.2647
rs247831	G	C	16	0.25521	-0.015026	0.0026434	0.3157	0.0187	0.1372	29.428
rs2519093	T	C	9	0.18402	-0.021101	0.0029735	0.2004	-0.0654	0.1579	45.8473
rs2522051	C	T	5	0.45369	-0.015356	0.0023086	0.5773	-0.0171	0.1281	40.0784
rs2535613	G	A	17	0.6299	-0.015543	0.0024877	0.7654	-0.0712	0.1531	38.6202
rs2657878	T	C	12	0.17899	0.017541	0.0030115	0.1838	0.114	0.1627	31.0049
rs2670430	G	C	4	0.87787	0.026775	0.0035131	0.9109	0.2458	0.224	52.7088
rs2792759	T	C	10	0.72584	-0.019301	0.0025782	0.6811	-0.0267	0.1354	50.8363
rs28571093	G	A	2	0.031174	-0.20439	0.0066226	0.03891	-0.2982	0.3281	867.281
rs2978457	C	T	8	0.48175	-0.013338	0.0023029	0.4272	-0.0463	0.129	30.4569
rs3117106	C	T	6	0.16181	-0.025849	0.0031222	0.1033	-0.1283	0.2292	62.1468
rs33963055	T	C	8	0.17089	0.018481	0.0030572	0.201	-0.1405	0.1587	33.1839
rs339969	A	C	15	0.61486	-0.024403	0.0023599	0.72	-0.0094	0.1415	96.7183
rs34979631	T	C	9	0.22557	0.01548	0.0027584	0.2136	0.0583	0.1546	28.7043
rs3768321	T	G	1	0.19677	-0.019732	0.0028972	0.1635	0.1879	0.1711	42.1987
rs4129887	C	T	16	0.5633	-0.012777	0.0023142	0.6088	-0.1548	0.1299	27.5373
rs4243177	G	A	16	0.62495	0.014842	0.0023673	0.6548	-0.135	0.1342	35.4054
rs4410790	C	T	7	0.63423	-0.030102	0.0023888	0.6636	-0.0669	0.135	144.189
rs45521138	T	C	2	0.010615	-0.31053	0.012398	0.004496	2.2333	1.066	695.79
rs4671605	T	C	2	0.73446	0.020434	0.0026198	0.7727	-0.1011	0.1517	55.8445
rs4680338	G	C	3	0.40238	-0.015582	0.0023615	0.3319	0.1181	0.1349	40.0372
rs4737010	A	G	8	0.22802	-0.030016	0.0027448	0.25	0.2776	0.1467	108.775
rs478691	G	T	1	0.51885	0.019771	0.0023144	0.5601	0.005	0.1282	66.9221
rs4790908	G	T	17	0.19444	-0.01836	0.0029084	0.2379	-0.0067	0.1482	36.2059
rs4793943	G	C	17	0.17343	-0.016697	0.0030433	0.1873	0.0072	0.1625	27.4044
rs4808579	C	T	19	0.39175	-0.01835	0.0023574	0.4674	-0.1288	0.1293	55.0222
rs4925546	G	A	1	0.63035	-0.015625	0.0023838	0.6224	0.0334	0.1315	39.0092
rs55696093	G	A	7	0.21972	0.023521	0.0027796	0.2149	0.0369	0.1543	65.0458
rs56094562	C	A	15	0.34479	0.02555	0.0024229	0.3868	0.166	0.1301	101.146
rs58542926	T	C	19	0.075479	0.039609	0.0043551	0.06411	0.2587	0.2653	75.0811
rs59824590	AC	A	6	0.58811	-0.017606	0.002338	0.5042	0.1917	0.1277	51.491
rs6129760	G	A	20	0.32286	0.017471	0.0024611	0.2943	0.1507	0.139	45.7605
rs61750929	T	C	9	0.055055	0.048545	0.0050544	0.03395	-0.0003	0.3611	84.0822
rs62020698	T	C	15	0.091708	-0.022923	0.0039805	0.02742	-0.0487	0.405	30.0136
rs62192269	A	T	2	0.011647	0.11552	0.011099	0.03149	0.0067	0.3716	105.361
rs662138	G	C	6	0.18743	-0.0234	0.0029422	0.1464	-0.0273	0.1805	57.1885
rs66593272	T	A	8	0.037611	0.062429	0.0060444	0.01671	-0.2261	0.5148	96.7533
rs6734238	G	A	2	0.40203	-0.021759	0.0023418	0.3038	-0.1687	0.1383	78.0584
rs676388	C	T	19	0.53588	0.019056	0.0023135	0.4095	-0.0394	0.1294	61.9362
rs6802898	T	C	3	0.12224	-0.020301	0.0035028	0.1703	-0.0218	0.1677	30.3227
rs687339	T	C	3	0.77192	-0.048774	0.0027422	0.8478	0.0125	0.1781	287.412
rs6943025	A	T	7	0.85798	0.021864	0.003336	0.8841	-0.1463	0.201	39.9431
rs7139079	A	G	12	0.5949	0.01424	0.0023474	0.5521	0.0016	0.1277	33.5099
rs7214175	T	C	17	0.17075	-0.016883	0.0030631	0.1598	-0.1382	0.1729	27.6749
rs7222046	G	A	17	0.4314	0.016736	0.0023357	0.5509	0.0857	0.1281	47.1145
rs72679504	A	C	14	0.040234	0.042097	0.0058785	0.02446	-0.5361	0.4091	46.9273
rs72835688	T	C	6	0.059428	-0.028875	0.0050224	0.05267	0.2642	0.2904	31.9575
rs730551	T	C	6	0.48002	0.014236	0.0023116	0.5629	0.0409	0.1279	34.6873
rs7306128	G	A	12	0.052937	0.082722	0.0051258	0.09094	0.1046	0.2203	235.387
rs74726681	G	A	19	0.29701	-0.013981	0.0025199	0.3611	0.0288	0.131	27.9858
rs7526446	A	C	1	0.63709	0.019909	0.0024179	0.6766	-0.2227	0.1353	62.8468
rs7595455	A	T	2	0.33646	0.013447	0.0024523	0.232	0.0585	0.1523	27.6816
rs7667722	A	G	4	0.50439	-0.014574	0.0022997	0.5933	-0.1392	0.1301	36.4095
rs76895963	G	T	12	0.021083	0.053505	0.0088231	0.03133	0.2193	0.3775	40.5157
rs7894137	T	C	10	0.15371	-0.02425	0.0031842	0.1699	0.1862	0.1675	52.4585
rs79170239	T	C	9	0.18799	0.033344	0.002937	0.2473	-0.0116	0.1458	116.408
rs7947951	G	A	11	0.69118	-0.022265	0.0024863	0.5372	0.0229	0.1269	72.567
rs8041523	T	C	15	0.42586	0.013006	0.0023256	0.3472	0.1549	0.1339	28.3604
rs855791	G	A	22	0.56166	0.028692	0.0023248	0.6529	-0.1859	0.1334	139.023
rs857720	C	T	1	0.26657	-0.032157	0.0025969	0.3356	-0.0557	0.134	138.676
rs873642	T	C	14	0.12251	-0.019433	0.0035084	0.1261	-0.1731	0.1903	27.8377
rs887829	T	C	2	0.31492	0.74665	0.0021202	0.3923	0.3021	0.1299	108588
rs9409517	G	C	9	0.39508	-0.01289	0.0023571	0.406	0.06	0.1292	27.2288
rs9438901	A	G	1	0.85781	0.018061	0.0032906	0.8001	-0.1799	0.1577	27.2824
rs9608828	G	C	22	0.058382	-0.028495	0.0049138	0.09504	0.059	0.2167	30.608
rs9616	T	A	1	0.29558	0.016049	0.0025222	0.2137	0.4545	0.1562	36.7751
rs964184	C	G	11	0.86793	-0.031864	0.0033917	0.8556	0.0032	0.1805	79.817
rs9826148	T	C	3	0.10871	-0.023983	0.0037076	0.1089	-0.2304	0.2079	38.2163
