# Supplementary material for: Assessing causal associations of blood counts and biochemical indicators with pulmonary arterial hypertension: a Mendelian randomization study and results from national health and nutrition examination survey 2003–2018
Source: Front Endocrinol (Lausanne). 2024 Jun 17;15:1418835. doi: 10.3389/fendo.2024.1418835 (PMC11215008; doi:10.3389/fendo.2024.1418835)
Supplement: Supplementary file 3 [file DataSheet_3.xlsx]

## Sheet: Sheet1
subject_id	Gender	Age	Height	Weight	BMI	SBP	DBP	RBC	WBC	Plt	Lym%	Hb	ALB	TBIL	DBIL	IBIL	FBG	TG	TC	HDL	LDL	Cre	BUN	First hospital dead	First los_hospital	28 days mortality	28 days follow-up period	One-year follow-up death	One-year follow-up period	Final dead	Final follow-up time
10019003	0	66	163	96	36.1	118	62	4.75	5.5	204	23.7	14.9	4.2	0.3	0.4	2	138	286	134	12	65	1.1	14	0	10.7	0	28	0	365	1	981
10048001	1	64	180	95.1	29.4	103	76	4.6	5.3	102	4	14.8	4.3	0.7	3.2	0.4	192	94	91	15	57	0.9	16	0	8.7	0	28	0	365	0	3024.6
10055694	0	61	170	72.8	25.2	132	66	4.24	9.1	284	30.4	13.1	4.7	0.4	0.1	0.3	100	95	198	49	130	4.7	21	0	6.2	0	28	0	365	1	1383
10060531	1	73	173	101.2	33.8	131	73	4.19	6.6	191	22.8	11.5	3.6	0.7	0.2	0.5	113	145	130	35	84	0.9	16	0	17.2	0	28	0	365	1	2974
10088966	1	82	168	72.6	25.7	92	54	5	9.5	303	12.1	14.8	4	0.5	1.9	2	102	102	217	49	148	1	11	0	8.3	0	28	0	365	1	424
10108435	1	63	170	94.1	32.6	187	109	3.74	4.2	193	18.8	10	3.9	0.2	0.1	0.1	102	505	208	29	143	1.3	27	0	2.8	0	28	0	365	0	4626.7
10111112	0	73	170	67.9	23.5	123	49	2.47	3.7	666	41.1	9.9	4.5	0.3	0.1	0.2	149	86	140	41	82	1.5	40	0	16.6	0	28	0	365	1	478
10112163	1	58	178	71.1	22.4	94	56	3.75	8.9	184	23.1	12.4	4.1	0.8	1.9	0.5	119	96	99	24	56	1.6	41	0	25.5	0	28	1	288	1	288
10135720	1	59	165	96.5	35.4	189	91	3.51	6.4	138	16.6	10.8	3.8	0.2	0.4	0.4	139	121	200	33	83	5.9	73	0	1.1	0	28	0	365	0	1199.2
10160622	0	65	163	97.4	36.7	140	50	4.81	8.5	165	19.2	12.7	2.5	0.2	0.1	0.2	228	119	115	39	52	0.8	14	0	13.7	0	28	0	365	1	1908
10165522	1	56	175	85	27.8			4.96	5.5	171	26.6	14.9	4.7	0.3	0.1	0.2	95	155	206	32	133	0.9	19	0	25.2	0	28	0	365	0	390.2
10206125	1	74	180	73.4	22.7	143	44	4.08	6.1	226	19.7	12.8	4.6	0.6	3	1.6	104	83	173	50	106	1	18	0	9.5	0	28	0	365	1	1247
10207354	1	79	170	72.8	25.2	151	112	4.6	4.4	169	29.5	12.8	3.1	0.6	0.4	0.3	126	91	139	47	74	1.2	24	0	4	0	28	0	365	1	832
10213338	0	48	160	52.2	20.4	141	81	3.49	10	84	9.5	10.1	3	0.5	0.2	0.2	93	85	109	56	36	6.3	32	0	1.5	0	28	0	365	1	2251
10218060	1	80	168	53.5	19	147	111	4	6.8	170	25.3	12.8	4.2	1	0.3	0.7	157	52	136	64	62	1	26	0	12.3	0	28	0	365	1	1369
10275673	1	60	170	73.8	25.5	107	51	4.62	3.3	131	31.2	15.5	3.6	2	0.9	1.6	272	139	172	47	97	1	6	0	25.5	0	28	0	365	0	390.5
10295929	1	62	183	115.8	34.6	125	68	5.56	5.2	224	34.3	13.1	4.3	0.2	0.1	0.3	105	108	215	47	146	1.3	16	0	6.1	0	28	0	365	0	2991.9
10316033	0	62	165	92.7	34	90	52	5	10.4	281	28.5	12.7	3.9	2.9	1.6	0.6	102	67	74	14	47	2	70	1	38.1	0	28	1	38.1	1	38.1
10337761	0	52	157	71.5	29	155	67	3.51	4.1	157	44.7	11.1	3.7	1.2	2.1	0.5	85	194	135	30	66	1.2	15	0	20.1	0	28	0	365	1	411
10354217	0	65	152	82	35.5	102	41	4.18	8.1	245	21.7	12.4	4.1	0.4	5.5	0.2	132	111	220	38	160	0.8	16	0	19.8	0	28	0	365	0	2477.8
10386233	1	66	170	143	49.5	97	49	5.34	10	260	47.8	14.3	4.6	0.4	0.3	0.4	38	133	123	37	59	1.1	22	0	17	0	28	0	365	1	1199
10390732	1	49	168	69	24.4	75	43	3.36	8.7	150	5.8	8.9	2.9	0.2	0.1	0.2	119	86	137	69	95	15.2	80	0	29.7	0	28	0	365	0	2058.8
10394761	0	86	170	73.6	25.5	140	45	3.88	8.2	281	27.3	11.6	4.4	0.7	0.1	0.2	83	128	174	60	88	1.4	25	0	5.3	0	28	0	365	1	632
10398549	0	70	155	78.7	32.8	108	88	4.04	9	242	32.6	12.7	4.1	0.7	0.5	1.5	138	116	189	59	107	0.8	12	0	7.2	0	28	0	365	1	415
10404360	0	74	165	79.5	29.2	99	51	4.04	6.3	249	28.2	12.3	3.5	0.3	0.2	0.4	88	80	238	114	108	0.5	11	0	7.1	0	28	0	365	0	2633.2
10411182	1	77	183	94.5	28.2	121	83	4.16	6.1	157	7.8	12.6	3	3.1	2.2	0.9	117	153	129	40	58	1.8	39	0	5	0	28	1	43	1	43
10469621	0	71	157	65.4	26.5	119	45	4.74	7	284	29	13	3.9	0.3	0.1	0.2	174	217	154	52	59	0.8	14	0	2.9	0	28	0	365	1	3111
10471448	0	64	160	84.2	32.9	138	98	5.71	8.3	107	16.6	16.1	3.8	2.2	0.6	1.6	83	100	141	42	79	1	22	0	15.6	0	28	0	365	0	380.6
10507925	0	69	173	82.7	27.6	126	65	4.26	3.7	301	42	10	4.4	0.5	0.7	1.6	82	52	198	70	118	0.7	14	0	3.3	0	28	0	365	1	2144
10533554	0	78	155	85	35.4	121	64	4.65	10.9	269	25.2	13.3	4.1	0.5	0.2	0.5	98	41	131	23	50	0.9	14	0	27.7	0	28	0	365	1	1630
10551762	1	63	170	84.4	29.2	143	97	4.26	15.1	375	6.1	13.5	3.1	1.1	0.6	1.1	99	61	193	68	113	0.8	26	0	9	0	28	0	365	0	3297.2
10564151	1	62	170	72.5	25.1	121	59	3.65	3.5	232	26	12.1	4.2	0.4	0.1	0.4	99	208	236	46	148	1	17	0	24.8	0	28	1	218	1	218
10577647	0	45	170	115.6	40	220	101	4.33	19.1	575	14.4	9.5	3.6	0.2	0.1	0.1	263	129	169	61	26	1	18	0	4.7	0	28	0	365	0	1423.7
10598267	1	65	180	77	23.8	114	73	4.02	11.8	358	18	11.6	3.8	0.4	0.7	0.7	82	80	119	41	62	1.2	18	0	12.5	0	28	0	365	0	377.5
10612217	1	72	170	66	22.8	102	76	4.34	2.5	124	33.2	12.3	4.2	1.5	1.3	3.9	146	60	96	36	48	1.5	40	0	13.9	1	26	1	26	1	26
10628370	1	46	173	59.1	19.7	117	59	3.36	3.8	64	12.2	11.7	3.7	1.3	0.5	1.8	81	94	232	77	136	1.4	29	0	13.8	0	28	1	265	1	265
10663695	1	65	188	105.1	29.7	99	83	5.45	6.8	151	21.8	18.3	2.7	1	0.3	0.7	115	203	121	23	64	1	14	0	30	0	28	1	128	1	128
10670085	0	74	147	80	37	104	51	3.59	8	228	18.6	10.1	3.8	0.3	1.8	0.1	76	138	112	34	50	0.6	13	0	4.3	0	28	0	365	1	2551
10688510	1	58	183	126	37.6	87	50	5.56	13	199	14	15.7	3.7	0.7	1.6	0.4	508	99	187	81	86	1.1	49	0	13.2	0	28	0	365	1	933
10692563	1	57	175	113.6	37.1	114	64	4.73	5.9	122	12.1	13.9	3.3	3.6	0.8	3.6	113	59	133	50	71	0.7	13	0	3.2	0	28	0	365	1	1645
10764521	1	81	170	71	24.6	136	71	4.32	8.1	335	21.6	13.3	3.9	0.2	0.1	0.1	87	49	219	109	100	0.9	19	0	26.1	0	28	0	365	0	391.1
10779064	1	47	180	83	25.6	96	65	5.52	12	355	15	17.5	3.7	0.7	0.4	0.8	122	134	302	84	191	1.2	20	0	10.4	0	28	0	365	0	773.4
10805461	0	56	163	58.1	21.9	154	110	4.72	6.8	188	26.4	13.2	4	0.7	4.8	1.3	74	66	57	34	10	5.3	29	0	4.9	0	28	0	365	1	2276
10832862	0	76	160	75.7	29.6	102	48	4.32	6.9	237	14.7	13.5	3.4	1.5	0.8	0.9	89	102	122	48	54	0.8	19	0	5.1	0	28	0	365	1	1170
10901772	0	46	160	64	25	103	72	4.22	10.9	271	26.5	12.2	3	0.4	0.3	0.4	275	323	266	41	160	0.7	11	0	2.1	0	28	0	365	0	3575.1
10924116	0	89	165	67	24.6	99	47	3.85	4.1	180	23.5	11	3.9	0.4	0.2	0.4	102	54	152	56	85	1.4	24	0	17.8	0	28	0	365	1	679
10933538	0	77	178	104	32.8	116	65	4.55	7.4	308	28.2	13.7	4.7	1	0.3	0.4	157	146	182	54	99	1.3	10	0	7.7	0	28	0	365	0	3124.7
10942537	1	65	170	92	31.8	179	148	3.27	2.5	87	63	12	4.7	0.3	0.1	0.3	97	164	223	41	149	0.9	12	0	20.2	0	28	1	323	1	323
10956924	1	86	170	62.9	21.8	149	62	3.33	5.6	167	13.2	8.6	4	1	2.4	1.3	97	39	100	50	42	1.8	50	0	4.6	0	28	0	365	1	1726
11018073	1	54	175	100.6	32.8	127	89	2	9.3	242	11.5	6.9	2.6	11.2	3.6	7.2	106	105	199	88	90	1.2	7	0	6.8	0	28	0	365	0	614.5
11057908	1	60	178	85.3	26.9	102	75	4.99	9.2	242	5	15.7	2.8	1.1	1	1.1	126	84	103	49	37	0.8	14	0	31.5	0	28	1	83	1	83
11058564	0	46	155	64	26.6	111	82	3.95	4.2	151	44	11.5	3.2	0.2	1.5	1	90	169	189	51	104	1.1	22	0	8	0	28	1	274	1	274
11123733	1	90	178	73	23	133	72	4.83	7.1	302	40	15.1	3.3	0.9	0.5	0.5	97	72	184	44	126	1	19	0	12.9	0	28	0	365	1	1863
11132535	0	64	180	126	38.9	125	98	4.05	22.5	228	5.1	8.9	3.8	1.6	1	0.6	137	66	69	17	18	2.4	26	0	10.1	0	28	0	365	0	1261.3
11133561	0	38	168	101.8	36.1	96	40	2.37	2.7	70	23.4	7	2.8	1.6	0.6	1	99	54	174	106	57	1.8	24	0	17.8	0	28	0	365	0	730.9
11173502	1	65	173	95.4	31.9	143	86	4.69	7.7	150	26.6	13.4	3.8	0.5	0.1	0.4	159	81	164	40	108	0.7	16	0	6.2	0	28	0	365	0	2639.1
11173810	1	43	170	119	41.2	112	72	3.77	7.2	279	11.8	11.6	3.7	0.5	0.2	0.4	93	86	136	34	85	1.1	34	0	25	0	28	0	365	0	390
11222383	1	67	170	56.9	19.7	95	58	4.39	9.7	84	7.5	12.4	3	1.6	0.6	1.2	208	62	89	58	19	0.9	14	0	11.8	0	28	1	356	1	356
11226194	1	84	183	89	26.6	94	55	3.55	8.4	98	10	12.2	3.8	1	4.1	0.8	122	136	147	37	83	2	35	0	16.4	0	28	0	365	0	381.4
11242742	0	79	157	107	43.4	108	48	4.08	8	287	31.1	12.5	4.3	0.3	0.1	0.2	81	96	191	56	116	0.9	19	0	27.9	0	28	0	365	1	2390
11248793	0	57	159	49	19.4	85	46	3.54	11.3	258	7.8	11.9	4	0.5	0.1	0.2	116	86	152	70	65	2	36	0	6.4	0	28	0	365	0	371.4
11276090	1	57	183	95.9	28.6	97	70	4.1	3.1	53	17	13.6	3.6	1.2	0.4	0.8	108	152	164	60	74	1.1	24	1	13.2	1	13.2	1	13.2	1	13.2
11278868	0	91	152	62.3	27	134	57	4.04	6.3	212	19	12.3	4.6	0.3	0.1	0.1	101	125	150	48	77	1.3	36	0	7	0	28	1	196	1	196
11325169	0	62	157	51	20.7	119	58	3.73	6	192	1.9	11.3	4.6	0.4	0.4	0.9	265	156	174	84	59	7.8	66	0	9.2	0	28	0	365	1	1564
11372027	0	71	147	95.2	44.1	83	41	3.48	6.3	161	30.7	10.3	3.6	0.2	0.1	0.1	62	174	145	34	76	1.4	36	0	8.6	0	28	0	365	0	3467.9
11372395	1	64	175	73.4	24	139	67	4.48	7.2	255	20.2	13.3	4.5	0.4	0.1	0.3	80	87	154	61	76	1.4	22	0	2	0	28	0	365	0	381.1
11392990	1	72	170	82.6	28.6	148	51	3.55	6	257	24	10.3	4.6	0.3	0.4	0.8	99	427	201	53	45	1.4	26	0	3.5	0	28	0	365	1	1762
11425757	0	52	160	78.4	30.6	112	94	3.89	3.9	81	25.4	12.1	3.9	1.1	0.4	0.6	87	49	156	60	86	0.8	16	1	18	1	18	1	18	1	18
11425798	1	59	185	100.4	29.3	94	76	4.14	6.8	90	21	13.8	3.6	3.7	0.6	0.9	89	54	89	33	45	0.7	14	0	16.2	0	28	0	365	0	562.4
11431685	0	72	168	74.1	26.3	112	66	3.4	9.2	339	24.7	9.9	4	0.4	0.1	0.3	86	90	189	59	112	1.1	22	0	7.9	0	28	0	365	0	372.9
11445908	1	61	163	53	19.9	79	47	4.54	8	256	14	14.3	4.4	0.6	1.1	1.2	134	183	194	57	100	1.1	26	0	5.1	0	28	0	365	0	2507.2
11454901	0	31	170	92.2	31.9	138	60	1.95	10.2	548	24	6.3	4	2.6	0.3	2.3	95	100	118	41	57	0.7	8	0	9.7	0	28	0	365	0	2837.8
11465548	1	36	183	116.4	34.8	138	67	5.14	5.4	408	12.5	14.8	4.4	0.4	0.1	0.3	81	118	201	45	132	1	11	0	2.1	0	28	0	365	0	1691.1
11482500	0	86	168	58	20.5	94	40	3.54	15.7	730	9.4	10.1	2.8	0.4	0.1	0.1	82	58	202	79	111	0.9	16	0	6	0	28	0	365	1	3278
11486239	1	68	183	110	32.8	128	104	4.74	6.6	266	17.1	14.1	4.4	2.8	1.2	1.6	112	57	225	61	153	1	26	0	29.8	0	28	0	365	0	2521
11495932	0	72	152	75	32.5	117	36	4.48	5.5	205	13.3	11.4	3.7	0.2	0.1	0.1	155	107	138	49	68	3.5	49	0	13.8	0	28	0	365	0	378.8
11530308	0	56	170	66.8	23.1	108	91	4.61	8.5	321	18.9	14.4	3.4	2.5	1.7	0.8	114	135	163	65	71	0.6	16	0	5.1	0	28	0	365	0	370.1
11659054	1	73	170	75	26	157	109	4.63	4.9	127	29.7	13.8	4.2	0.8	0.2	0.5	104	73	105	35	55	1.1	15	0	5.3	0	28	1	171	1	171
11767260	1	77	175	90.8	29.6	132	70	4.17	8.7	185	19	12.7	4.3	0.9	0.4	1.7	120	81	95	24	55	0.8	22	0	6.8	0	28	0	365	0	1279.7
11812613	1	67	170	99	34.3	115	73	4.83	8.1	327	18	15.1	4.7	0.8	1.9	0.8	126	143	164	63	72	1	13	0	1.9	0	28	0	365	1	2458
11818101	1	45	178	95.8	30.2	141	60	5.36	8.6	291	28	13.6	4.6	0.2	0.1	0.3	111	612	245	39	103	1.2	18	0	18.5	0	28	0	365	0	1084.6
11830275	1	73	170	113	39.1	115	75	3.95	6.6	273	22.7	12.1	3.4	0.9	0.2	0.2	170	143	212	31	152	1.1	14	0	9.6	0	28	0	365	1	1997
11922514	1	58	170	67.5	23.4	109	69	3.98	3.9	128	52	13.1	3	1.2	1.1	0.7	96	58	185	71	102	0.6	15	0	2.9	1	8	1	8	1	8
11925673	1	60	175	112	36.6	94	45	4.09	4	142	30.7	13.2	3.6	3	3.3	2.4	86	144	70	20	21	0.7	8	0	22.6	0	28	0	365	0	420.7
11929374	1	58	170	90	31.1	118	47	2.55	5.5	80	12.7	7.5	4.2	1.6	0.9	1.4	140	71	98	29	55	2.4	71	0	7.5	0	28	0	365	0	372.5
11941410	0	59	170	72.9	25.2	87	60	3.81	4.2	278	28.1	11.8	4.7	0.3	0.1	0.2	104	264	220	41	126	0.8	15	0	4.1	0	28	1	360	1	360
11941997	1	71	180	85.5	26.4	104	64	4.12	7.1	264	25.2	11.5	4	0.3	0.4	0.4	116	95	162	54	89	1.4	39	0	14.2	0	28	1	291	1	291
11961264	0	55	152	69.5	30.1	107	56	4.6	5.5	101	31.2	15.2	3.9	2	0.5	1	105	67	127	67	47	0.7	13	0	4.9	0	28	0	365	0	763.8
11985436	0	54	150	61.5	27.3	93	41	4.28	5.1	70	24	13.7	2.9	3.3	3.2	2.5	102	88	120	23	79	0.7	12	0	27.9	0	28	0	365	0	714.8
12043836	1	36	170	79.3	27.4	154	111	3.97	5.1	125	21.2	9.7	3.6	0.3	1.7	1	96	117	124	31	70	7.1	36	0	13	0	28	0	365	0	1983.1
12055181	1	36	183	73.7	22	113	84	4.08	7.9	266	28.3	13.1	4.9	0.7	0.1	0.4	98	1292	276	27	164	1.2	20	0	14.3	0	28	0	365	0	934.4
12081080	0	51	155	48.7	20.3	106	68	4.69	5.2	180	16.5	12.5	4	0.6	0.9	1.8	113	83	67	16	34	1.3	18	0	26.6	0	28	0	365	0	2552.8
12146647	1	58	183	172	51.4	113	69	4.29	5.9	272	49.7	13.6	4.6	0.3	0.1	0.2	151	192	173	30	105	1.1	44	0	4.6	0	28	0	365	0	3380.5
12165269	0	76	147	71.6	33.1	109	60	3.69	5.9	218	31	11.6	4	0.3	0.1	0.3	138	194	149	58	48	1.5	54	0	5.6	0	28	0	365	1	2324
12205441	0	69	147	54.4	25.2	79	48	4.19	6.4	207	26.9	13.3	4.5	0.5	0.2	0.3	120	61	112	58	42	0.7	17	0	4.9	0	28	0	365	0	553.9
12251785	0	55	152	50	21.6	162	75	4.64	5.5	218	11.9	14.2	4	0.3	0.3	0.4	92	599	230	46	88	0.8	28	0	22.8	0	28	0	365	0	3138
12273146	1	80	180	84	25.9	122	47	4.25	7.5	158	18.2	12.5	4.2	1.2	0.5	1.4	132	72	112	43	55	1.3	29	0	4	0	28	0	365	0	369
12294892	1	47	175	98.1	32	144	75	5.16	9.1	324	26.9	14.7	4.3	0.2	0.1	0.1	278	391	163	27	58	0.9	15	0	1.7	0	28	0	365	1	1436
12305811	1	86	170	79.5	27.5	138	71	4.07	10.7	347	16.4	13.2	4	0.2	0.6	0.2	87	76	170	52	103	1.2	23	0	10.1	0	28	0	365	1	1355
12315453	0	79	168	84	29.8	110	31	3.71	6.9	221	19.4	11.8	3.3	0.5	0.2	0.3	141	39	128	76	44	1.1	18	0	13	0	28	0	365	0	378
12323950	1	64	180	131.8	40.7	95	47	3.71	13.5	222	4.7	11.2	3	1	7	2.8	315	117	153	31	99	1	19	1	14.9	1	14.9	1	14.9	1	14.9
12328005	1	71	170	81.4	28.2	129	53	3.5	14.3	220	12.9	10.1	3.3	1.4	1.3	1.2	108	94	89	33	37	1.4	25	0	17.7	0	28	1	50	1	50
12340885	0	63	168	83	29.4	169	70	3.91	8.8	380	41.9	12.1	4.7	0.4	0.1	0.2	158	283	167	43	67	0.9	18	0	4	0	28	0	365	0	515.1
12351481	1	87	170	99.5	34.4	144	52	5.01	6.9	252	43	13.2	4.2	0.5	0.2	0.3	345	61	149	60	77	1.4	17	0	4.8	0	28	0	365	1	1788
12468016	1	51	180	130	40.1	104	68	4.39	7.3	257	36.9	15.3	4.1	0.5	0.1	0.1	129	119	224	57	143	0.9	10	0	13.2	0	28	0	365	0	3708.5
12468255	0	66	170	101.6	35.2	84	48	3.02	10.3	95	19	8.9	2.5	1.4	0.2	0.3	80	77	87	44	28	1.7	39	0	34.8	0	28	0	365	0	484.8
12586891	1	69	168	78	27.6	95	68	4.47	5.1	263	20.1	15.3	3.2	0.9	1.2	1.1	116	91	191	57	116	0.9	11	0	4.7	0	28	0	365	0	369.7
12602264	0	79	144	50	24.1	110	96	3.46	5.2	184	9.7	10.6	4.3	0.3	0.2	0.3	103	121	154	57	73	0.3	12	0	11.6	0	28	1	126	1	126
12612603	1	48	178	123.8	39.1	105	83	5.13	7.1	290	15.7	13.1	4.1	3.1	2	0.9	126	50	64	15	39	1.2	21	0	12.9	0	28	0	365	1	3545
12621244	1	58	168	84	29.8	93	64	4.75	9	143	33.6	14.3	4	0.7	0.7	0.5	138	939	234	27	119	0.8	13	0	17.9	0	28	0	365	0	382.9
12637733	1	69	175	80.8	26.4	106	60	3	4.5	174	1.5	9.1	4.4	0.2	0.8	1.5	97	187	153	50	66	6	24	0	18.6	0	28	1	294	1	294
12641004	1	29	178	74.8	23.6	146	110	4.29	8.3	211	54.8	13.9	4.1	0.6	0.7	0.9	101	88	182	76	88	1.2	11	0	4.7	0	28	0	365	0	1642.7
12651069	0	52	173	84.5	28.2	93	44	3.91	6.3	396	28.4	12.1	3.3	0.7	0.2	0.6	645	151	196	72	94	1	27	0	14	0	28	0	365	0	379
12668827	0	67	170	91.2	31.6	125	88	3.87	7.4	268	12.2	11.5	3.4	0.5	0.2	0.3	110	75	208	103	90	0.7	14	0	5.9	0	28	0	365	1	709
12672587	0	80	157	56	22.7	105	86	4.32	8.8	195	3.3	12	4	0.9	0.6	0.7	109	105	172	78	73	1.2	32	0	7.5	0	28	0	365	0	406.5
12693636	0	72	155	50	20.8	109	64	3.8	6.3	232	13.5	11.3	3.8	0.3	0.3	0.9	216	106	117	42	54	0.6	20	0	7.6	0	28	0	365	0	758.5
12713435	0	82	141	74.7	37.6	139	93	3.82	5.1	155	16	12.8	4.8	0.5	0.1	0.4	81	156	178	60	87	1.5	27	0	4.5	0	28	0	365	1	2587
12723597	1	92	179	76.8	24	115	51	2.47	10.5	207	8	7.8	3.2	1.3	0.6	0.5	134	84	103	47	39	2.4	65	0	14.7	0	28	1	89	1	89
12725946	1	34	175	73.4	24	94	54	4.05	10.4	53	4	14	2.9	2.8	2.3	0.7	141	152	197	33	134	1.2	30	0	15	0	28	0	365	0	602.9
12726753	1	62	170	74	25.6	95	51	4.48	3.1	76	41.3	15.3	4.5	0.8	0.1	0.3	202	156	209	23	155	1.4	16	0	8	0	28	0	365	1	758
12759187	0	84	163	80	30.1	85	57	3.69	9.5	330	4	11.2	3.1	0.5	0.1	0.1	209	140	185	65	92	0.8	16	0	4.8	0	28	0	365	1	2105
12928031	0	61	168	62.9	22.3	128	56	4.12	7.9	165	27.6	12.3	4.6	1.3	0.4	0.9	75	124	204	58	121	0.9	10	0	3.9	0	28	0	365	0	368.9
13021959	0	92	170	64.5	22.3	175	70	4.31	14.5	260	6	12.4	3.7	0.7	0.2	0.2	92	62	182	70	100	1.2	55	0	21	0	28	1	149	1	149
13044775	0	49	160	61.3	23.9	116	60	4.31	4.8	229	28	11.4	4.4	0.4	0.1	0.1	166	85	192	87	88	0.6	10	0	3	0	28	0	365	0	1936
13086918	0	55	180	149	46	183	84	4.2	14.6	184	7.7	13.3	4	0.6	0.2	0.1	135	156	102	34	37	1.2	37	0	4.8	0	28	0	365	1	811
13103745	1	60	173	111.4	37.2	134	60	2.59	7.1	109	15	9.1	1.9	9.8	5.7	4.1	122	93	123	29	75	0.9	11	0	7.7	0	28	0	365	0	3040.7
13152910	0	53	170	108.2	37.4	189	64	5.41	12.2	318	19.5	15.9	4.1	0.3	0.1	0.2	70	138	328	62	238	0.8	28	0	2.5	0	28	0	365	1	1331
13173254	1	89	170	76.7	26.5	173	87	4.18	7.5	128	9.6	13.7	3.2	0.3	3.6	1.8	79	133	228	84	125	0.8	22	0	3.6	0	28	0	365	0	368.6
13184837	1	92	170	79.4	27.5	123	70	1.89	6.1	273	12.4	5.7	3.6	0.7	0.1	0.1	107	65	132	54	65	1.5	46	0	5.5	1	28	1	28	1	28
13188963	1	63	170	96.6	33.4	77	51	3.68	7.3	225	12.4	11.1	4.2	0.3	0.2	0.3	93	108	160	56	82	3.3	77	0	5.3	0	28	0	365	1	2985
13214820	1	77	170	85	29.4	107	53	4.75	5.9	205	16.8	14.9	4.6	0.5	1.2	0.3	95	257	216	33	132	2	44	1	7.7	1	7.7	1	7.7	1	7.7
13230656	1	59	175	108.4	35.4	128	88	5.96	6.9	264	7	16.9	3.2	3.2	0.6	3.5	100	111	219	33	164	1.3	21	0	10.7	0	28	0	365	0	619.7
13234429	0	64	157	63.5	25.8	100	46	4.54	7.5	264	8.2	13.9	3.9	3.2	4.5	1.2	94	157	239	62	146	0.9	15	0	5.7	0	28	0	365	0	2525.8
13243522	1	54	180	92.9	28.7	130	94	4.07	6.5	293	23.7	11.5	4.1	0.1	0.1	0.2	91	73	144	49	80	1.1	21	0	2.7	0	28	0	365	1	1392
13251065	1	61	170	97.3	33.7	103	48	4.65	4.7	149	12.7	11.9	4.1	0.5	0.2	0.3	173	222	199	45	110	1.1	26	0	4.8	0	28	0	365	1	2338
13273041	1	76	173	90.1	30.1	164	78	3.49	6.2	182	19.6	10.7	4.2	0.3	0.4	0.5	90	252	170	36	84	3.4	64	0	6.3	0	28	0	365	1	2777
13278241	1	72	173	87	29.1	126	68	3.48	9	387	8.8	11.6	3.9	0.4	0.1	0.2	229	162	184	45	107	1.2	23	0	6	0	28	0	365	1	2284
13318171	1	31	168	69.7	24.7	92	60	3.37	6.9	217	10.8	9.7	2.4	0.3	0.3	0.2	123	119	129	44	61	13.4	34	0	9.1	0	28	1	174	1	174
13321760	0	81	160	68	26.6	145	79	3.7	9.1	205	17.5	11.1	3.4	1.2	0.1	0.1	133	40	111	51	52	0.8	12	0	19.8	0	28	0	365	1	2494
13343002	1	53	173	92.9	31	96	32	4.18	5.7	73	29	13.1	3.3	2.7	0.6	4.1	79	57	128	70	47	0.8	6	0	18.9	0	28	0	365	0	623.9
13358134	1	72	178	98.7	31.2	114	61	3.94	6	270	24.8	12.8	2.4	0.3	0.4	0.4	98	159	168	38	98	1.1	16	0	40	0	28	0	365	0	587
13374896	0	58	170	47	16.3	107	70	3.89	2.9	62	9.9	14	3.3	2.2	0.4	0.7	114	67	98	44	41	0.8	8	0	23.3	0	28	0	365	0	854.3
13404233	1	56	188	122	34.5	110	66	4.52	11.3	304	17	14.6	4	1	1.5	1.1	118	62	191	90	89	0.9	14	0	6.6	0	28	0	365	1	422
13411236	1	57	183	91.1	27.2	127	78	4.79	3.9	109	37.2	15.8	3.9	1.3	0.3	0.9	78	67	173	68	92	1	20	0	14.8	0	28	0	365	0	807.7
13610988	0	84	163	57	21.5	91	65	3.53	4.4	204	30	12.1	4	0.3	0.1	0.2	90	153	265	46	188	0.9	31	0	8.5	0	28	1	124	1	124
13612783	1	75	170	101	34.9	111	90	4.84	15.1	257	8.1	13.6	3.3	0.5	0.3	0.2	128	131	133	38	69	1.2	30	0	21.8	0	28	0	365	1	807
13620446	0	59	170	138	47.8	148	55	4.42	9.7	487	44.5	12	3.5	0.2	0.1	0.2	139	223	177	47	85	0.9	12	0	15.9	0	28	0	365	1	1657
13639034	1	47	170	112	38.8	113	80	4.59	9.7	157	26.3	13	3.8	1.9	1.2	0.7	123	230	131	21	59	1.6	47	0	4	0	28	0	365	0	1768
13714286	1	48	192	68.8	18.7	91	68	4.05	3.8	117	40.6	13.7	3.2	0.6	1.3	0.5	77	163	327	92	145	0.8	7	0	14.5	0	28	0	365	1	1604
13723259	0	78	160	67.4	26.3	160	71	2.21	10	274	10.6	7.8	3.5	0.4	0.1	0.1	83	286	216	30	129	9.3	93	0	18.8	0	28	0	365	1	2011
13735655	1	52	170	92	31.8	187	75	5.18	6.4	316	12	14.1	4	0.5	0.7	1	214	161	210	76	102	1.1	21	0	0.7	0	28	0	365	0	365.7
13772123	1	80	170	68	23.5	118	26	4.87	6.7	197	26.9	14.4	4.4	0.7	0.1	0.6	85	224	122	30	47	1.5	20	0	5.8	0	28	0	365	0	370.8
13804231	1	68	183	102.3	30.5	89	52	3.75	5.6	117	13.2	14.1	3.9	2.1	0.7	1.5	143	46	200	64	114	1	19	0	98	0	28	0	365	1	3898
13830137	0	67	147	76	35.2	121	53	3.72	7	205	37.9	10.4	2.9	0.3	2.2	1.5	102	113	162	35	104	1.5	23	1	35.6	0	28	1	35.6	1	35.6
13859109	1	69	174	66.4	21.9	100	69	4.28	8.4	64	7.1	12	2.7	4.4	3	1	115	63	129	19	97	1	37	0	17.2	1	18	1	18	1	18
13889025	1	47	173	67.3	22.5	108	80	4.62	6.7	207	48	13.7	3.3	1.2	0.6	1.2	104	95	115	30	66	1	17	0	8	0	28	0	365	1	975
13891700	1	51	178	78	24.6	124	78	4.06	8.1	247	21.8	13.4	3.5	1.5	0.8	1.5	181	110	159	40	97	0.8	17	0	21.1	0	28	0	365	1	621
13899653	1	52	175	59	19.3	104	63	3.02	5.6	37	9	7.1	2.7	1.6	1.5	1.7	101	71	58	10	34	0.9	28	0	192.9	0	28	1	237	1	237
13916274	0	39	168	83	29.4	89	56	4.73	14.5	225	4.6	13.3	4.1	0.7	0.5	1.7	135	121	129	41	64	0.6	11	0	10.2	0	28	0	365	0	2636.2
13931815	0	54	170	71	24.6	89	54	4.23	12	324	39	12	3.3	0.1	0.2	0.4	73	259	239	46	141	0.9	17	0	2.7	0	28	0	365	0	367.7
13944265	1	60	180	90.5	27.9	76	47	5.24	4.9	259	30	14.2	4.4	2	0.5	1.2	80	57	118	41	66	0.9	15	0	5.8	0	28	0	365	0	588.9
13947130	1	77	170	83.7	29	71	50	4.27	5	173	31.3	14.1	4.5	1.9	0.5	1.4	97	99	117	41	56	1.3	25	0	6.4	0	28	0	365	0	371.4
13975682	0	72	163	133	50.1	135	73	4.27	6.4	208	22.5	12.2	4.3	0.4	0.6	1.1	130	340	199	31	100	0.9	15	0	3.6	0	28	0	365	0	2711.7
13976907	0	66	183	55.5	16.6	115	95	3.82	5.3	166	27	11.9	3.9	0.9	1.1	0.5	89	146	169	55	85	1.5	36	1	12.3	1	12.3	1	12.3	1	12.3
14025287	1	57	175	107.5	35.1	99	48	5.01	9.2	204	7	14.9	4.1	0.5	0.4	1.4	163	81	152	58	78	1	16	0	7.2	0	28	0	365	1	3202
14028670	1	56	173	101	33.7	67	32	5.59	8.1	227	35.6	16	3.5	1.7	0.6	1.1	141	131	81	12	43	2	27	0	37.1	0	28	0	365	0	402.1
14046240	1	59	183	92.4	27.6	92	50	4.56	6.1	146	19.3	13	3.6	0.7	0.6	0.8	94	146	135	36	70	1	14	0	5.3	0	28	1	162	1	162
14050349	1	67	170	84.8	29.3	104	75	3.71	5.7	224	18.2	12	4.5	0.6	0.2	0.4	290	108	183	44	117	1.3	15	1	3.3	1	3.3	1	3.3	1	3.3
14061397	1	80	168	96.3	34.1	117	95	3.95	7.1	173	23.2	12.8	4.1	0.4	3.5	1.1	90	129	165	45	94	2.1	42	0	11.1	0	28	0	365	1	3087
14066425	1	35	183	74	22.1	132	91	3.23	6.8	69	32.7	10.7	2.5	11.6	4.6	4	79	84	152	37	98	0.7	9	0	7.8	0	28	0	365	0	372.8
14071842	0	70	155	85.1	35.4	132	100	3.75	8.8	404	32	11.4	4	0.3	0.6	1.3	89	140	155	49	78	0.9	33	0	54.8	0	28	0	365	0	952.9
14081972	1	67	165	75.3	27.7	119	87	3.89	6.6	156	24.9	11.2	4.1	0.4	0.3	1.7	118	184	110	21	52	1.4	14	0	2.8	0	28	0	365	0	2465.8
14141229	1	68	183	85	25.4	117	58	4.68	8.8	152	18.4	10.9	3.8	0.8	0.6	0.8	116	76	76	19	42	2.1	34	0	6.1	0	28	0	365	1	1980
14147591	1	55	165	67	24.6	103	60	3.46	9.3	232	20.3	10.6	3.8	0.4	0.5	0.7	79	234	279	45	187	2	51	1	4	1	4	1	4	1	4
14150037	1	38	183	119.2	35.6	110	60	4.78	8.9	236	23.7	14.1	3.9	2.3	0.7	1.1	92	64	127	60	54	1.6	38	0	23	0	28	0	365	1	434
14163849	1	82	170	87.1	30.1	105	56	5.32	14.1	218	12	16.1	3.2	0.9	0.9	0.9	99	176	136	26	75	1.7	53	0	6.5	0	28	0	365	1	1099
14208778	0	60	170	137.5	47.6	148	102	4.72	8.1	245	36.6	13.2	4	0.4	3.1	1.1	97	115	126	44	59	0.7	11	0	8.1	0	28	0	365	0	1688.2
14230590	0	87	168	58.6	20.8	132	62	3.87	3.7	153	22.8	12.6	4.2	0.3	0.1	0.2	84	66	159	71	75	0.7	17	0	5.6	0	28	0	365	1	995
14294356	1	61	168	77.7	27.5	118	77	4.58	4.3	161	39.5	13.6	3.7	1.3	0.7	0.7	92	80	146	33	97	1.2	25	0	8.8	0	28	0	365	1	1380
14298628	1	63	170	75.4	26.1	99	60	3.7	7.2	110	22.1	13	3.9	1.6	2	6.6	97	91	114	43	53	1.1	18	0	5	0	28	0	365	0	398
14303191	0	81	170	90.1	31.2	133	79	4.96	5.8	283	25.9	12.6	3.5	0.6	0.1	0.2	90	72	189	66	109	1	18	0	4.3	0	28	0	365	1	974
14331151	1	79	168	75.8	26.9	127	58	3.69	17.5	177	18.8	11.5	2.8	1.7	0.8	0.9	172	138	127	10	24	3	48	0	36.6	0	28	0	365	0	421.6
14337110	0	23	155	51	21.2	186	130	3.18	7.2	186	6.2	9.1	4.1	0.4	0.2	0.5	131	162	149	36	81	4.3	47	0	2.8	0	28	0	365	1	3490
14341536	0	34	168	99	35.1	126	68	4.31	6.4	284	26.8	13.4	3.9	0.6	0.2	0.3	62	70	132	37	81	0.7	12	0	6.1	0	28	0	365	0	371.1
14346010	1	72	175	70	22.9	149	95	4.91	9.8	145	10.1	16	4.5	0.5	0.2	0.4	108	116	123	29	77	1.1	37	1	9.7	1	9.7	1	9.7	1	9.7
14356315	0	82	157	70.8	28.7	71	22	3.81	4.4	337	20.1	11.6	4	0.8	1.2	1.2	94	59	190	63	115	1.7	33	1	10.2	1	10.2	1	10.2	1	10.2
14371040	1	79	170	77.8	26.9	110	74	4.83	7.5	242	17.7	14.4	3.5	0.4	0.4	1.6	87	177	154	38	81	1	24	0	22.8	0	28	1	39	1	39
14381451	0	37	170	68.1	23.6	148	91	2.25	27.1	210	14	7.1	2.8	24.1	21	2.5	98	94	80	13	48	1.1	16	0	6.7	0	28	1	214	1	214
14386417	0	72	168	63	22.3	105	69	3.36	54.8	426	10	9.8	3.8	0.5	0.3	0.7	533	114	130	47	60	0.8	19	0	2.9	0	28	0	365	0	1403.1
14413723	0	79	170	85	29.4	87	40	3.39	5.6	148	45	10.3	4.8	0.6	0.2	0.4	126	198	79	22	17	0.9	18	1	0.5	1	0.5	1	0.5	1	0.5
14450867	0	61	168	58.9	20.9	111	70	4.37	9.9	153	20.7	12.6	3.9	1.1	0.2	0.6	97	98	223	52	151	0.4	9	0	5.4	0	28	0	365	0	370.4
14487090	0	36	175	62.1	20.3	103	75	3.97	6.2	167	28.9	12.2	4.5	1.7	0.7	0.9	90	88	124	30	76	0.8	16	0	10	0	28	0	365	0	375
14513953	0	72	155	96	40	106	62	3.85	6.1	303	24.8	11.3	4.1	0.4	1.9	1.5	124	130	149	52	71	1	31	1	9	1	9	1	9	1	9
14530333	1	81	170	97.8	33.8	160	57	3.92	13.6	250	24.8	12.2	3.9	1.1	0.6	1	172	167	153	40	80	1.6	38	0	3.1	0	28	0	365	1	1371
14540393	1	64	170	92.5	32	143	76	4.47	6.2	213	25.7	12.2	4.4	0.9	0.3	0.4	123	123	140	43	72	1.1	18	0	4.9	0	28	0	365	0	369.9
14563384	0	73	160	72.6	28.4	116	51	4.6	6.2	159	29.1	14.5	3.6	1.6	1.8	2.2	97	97	213	73	121	0.9	12	0	13.1	0	28	0	365	1	546
14584470	0	60	173	79	26.4	101	46	4.46	6.1	163	5.4	13	4.3	0.7	0.4	0.3	91	326	260	47	148	6.3	32	0	12.1	0	28	0	365	1	1773
14584705	1	60	170	67	23.2	82	55	4.21	7.7	282	13.6	15.6	4.7	2.4	0.5	1.9	86	95	236	116	101	0.8	22	0	15.7	0	28	0	365	0	380.7
14591184	1	49	183	119.7	35.7	137	86	5.13	10.7	286	7	14.7	4.7	0.3	7.7	1.4	89	129	137	34	77	0.8	9	0	6.1	0	28	0	365	0	371.1
14605415	1	71	178	74.5	23.5	137	61	4.1	5.7	268	33.2	12.8	3.8	1.9	0.8	0.7	87	168	161	45	82	1	18	0	14.6	0	28	0	365	1	3198
14717765	1	57	170	84	29.1	139	92	4.39	7	306	25.5	12.8	4.7	0.6	1	1	105	34	113	78	28	0.8	23	0	4.3	0	28	0	365	0	369.3
14720260	1	71	188	107	30.3	146	89	6.21	7.3	165	49.4	15.4	4.4	0.5	1.4	0.5	82	229	140	29	65	1.1	16	0	25.6	0	28	0	365	0	1025.5
14755254	1	63	165	81.6	30	110	68	4.71	6.1	176	17.3	14.6	4.1	0.7	0.2	0.5	108	95	129	39	71	1.2	21	0	31.8	0	28	1	50	1	50
14767018	0	53	163	102	38.4	88	52	2.44	23.3	159	11	8.8	2.4	16.1	11.2	2.1	218	639	255	47	81	3	37	0	32	0	28	0	365	0	397
14783167	1	75	170	105.9	36.6	103	66	2.48	1.1	61	50	9.3	3	1.2	0.8	1.7	108	162	141	18	79	2.4	76	0	27.7	0	28	0	365	0	392.7
14800294	1	33	173	99	33.1	130	73	5	9	378	27.4	16.1	4.2	0.4	1.4	1.4	97	51	148	80	58	0.8	20	0	7.8	0	28	0	365	1	2119
14841168	0	63	168	180.3	63.9	100	44	3.55	7	400	6	11.2	1.6	0.6	0.1	0.1	208	98	128	46	62	5.4	32	0	7.7	0	28	0	365	1	3555
14868766	1	86	173	84.3	28.2	131	83	4.25	4.5	157	29.3	13.1	4.4	1.7	0.3	0.8	108	74	184	72	97	1.2	21	0	8.5	0	28	0	365	0	373.5
14879136	1	45	175	104.3	34.1	107	84	4.6	18.4	190	23.4	12.7	3.9	1.5	0.9	1.4	302	101	80	20	40	1.4	34	0	12.7	0	28	0	365	0	1372.6
14885411	0	92	152	59.1	25.6	104	55	4.73	6.4	163	12.6	14.3	3.5	1	0.8	0.8	116	119	139	78	37	1.1	23	0	11.7	0	28	1	297	1	297
14894642	1	78	170	70.2	24.3	124	69	4.56	8.1	244	37.7	13.8	3.9	0.3	0.1	0.2	78	140	157	38	91	1.7	22	0	6	0	28	0	365	1	1307
14933845	1	60	173	80	26.7	150	71	4.66	5.8	166	25.1	14.2	5.2	1.1	0.4	0.7	88	95	103	48	36	1.2	20	0	14.6	0	28	0	365	0	379.6
14964949	1	64	178	148.8	47	129	74	4.52	4.1	124	26	13.6	3.8	0.8	0.7	0.7	98	96	157	48	90	1.5	18	0	8.4	0	28	0	365	1	2511
14998376	0	38	160	56.9	22.2	115	54	4.05	7.1	288	27.6	11.9	4.1	0.8	2.4	1.9	86	168	183	38	111	0.8	17	0	13.7	0	28	0	365	0	378.7
15008298	1	91	165	61.6	22.6	95	63	4.35	5.9	176	39.4	13.5	3.9	0.5	0.4	0.7	108	67	174	92	69	1.5	31	1	4.1	1	4.1	1	4.1	1	4.1
15020653	0	46	165	70	25.7	103	14	4.51	10.1	345	34	11.5	4.6	0.3	0.1	0.1	63	101	153	60	76	1	27	0	6.1	0	28	0	365	0	3447.2
15036143	1	62	170	87.4	30.2	109	77	4.18	4.7	182	27.5	13.1	4.4	0.5	0.7	1.5	101	45	103	59	35	0.8	13	0	2	0	28	0	365	1	2486
15075859	1	73	188	101	28.6	99	47	4.37	7.4	234	10.8	13.5	4	1.2	0.5	0.7	88	55	139	54	74	0.8	16	0	11.4	0	28	1	270	1	270
15084126	0	52	170	61.4	21.2	150	85	3.95	4.2	323	24.7	11.1	4	0.3	0.1	0.2	122	53	241	98	121	0.5	9	0	8.8	0	28	0	365	0	373.8
15084163	0	51	170	138	47.8	124	88	4.15	6.6	196	30.4	13.6	3.6	0.5	0.2	0.3	90	128	203	75	102	0.6	5	0	8.5	0	28	0	365	0	3545.6
15087570	1	70	180	94.8	29.3	134	111	4.77	24.9	362	3	14.2	4	0.7	0.2	0.5	366	137	150	33	90	1.6	29	0	4.4	0	28	0	365	1	1465
15134226	1	65	178	121	38.2	168	108	3.9	7.2	170	16.5	14.1	4.4	0.6	0.5	0.5	124	240	124	15	61	1.6	34	0	3.9	0	28	0	365	1	1481
15152711	0	53	170	79.9	27.6	97	72	4.71	15.2	378	11.2	11.2	4	1.2	1.2	1	156	220	163	25	94	0.5	7	0	49.8	0	28	1	105	1	105
15189156	1	61	165	75.4	27.7	116	60	4.04	8.4	300	18	10.5	3.3	0.3	0.1	0.2	142	53	155	45	99	0.9	10	0	0.6	0	28	0	365	1	1660
15211962	0	39	170	95.1	32.9	97	44	2.15	8.8	91	7.9	8	2.3	22.4	14.8	7.6	84	83	78	19	42	1.2	22	0	34.7	0	28	0	365	0	640.7
15219741	0	56	170	80.8	28	103	66	4.37	7.9	146	34.1	13.9	3.6	1.2	4.1	4	82	89	125	33	74	0.5	11	0	4.5	0	28	1	120	1	120
15233042	0	60	168	110.7	39.2	105	74	4.8	4.8	234	18.5	14.1	4.2	0.8	0.2	0.3	98	52	185	69	106	0.8	10	0	5.7	0	28	0	365	1	1229
15244957	1	44	180	161.4	49.8	115	85	3.42	11.6	256	7.8	9.2	3	0.3	1.6	0.1	92	194	245	39	167	1.5	32	0	6.9	0	28	0	365	1	1536
15261136	0	55	170	145	50.2	101	84	5.1	9.6	365	11.8	12.8	4.1	0.4	0.1	0.3	129	213	197	59	95	0.8	18	0	8	0	28	0	365	0	1142
15266132	0	68	160	68	26.6	109	51	4.76	9.7	296	12.6	10.6	3.7	1.4	1.1	1.3	168	93	63	14	30	1	21	0	7.8	1	7	1	7	1	7
15279540	0	76	163	88	33.1	145	56	4.27	12	374	23.9	12.2	4.4	0.5	1	0.6	116	201	98	30	28	0.9	17	0	13.4	0	28	0	365	0	378.4
15297415	1	59	175	80	26.1	150	83	4.06	8.1	186	11.1	13.9	2.9	2.3	1.1	3.4	113	59	90	21	57	2.8	27	0	6.9	0	28	0	365	0	3498.9
15308316	0	60	157	90	36.5	128	80	5.59	5.5	245	46	12.9	4.1	0.2	0.1	0.1	103	75	258	86	157	1	10	0	5.8	0	28	0	365	0	1962.9
15318682	0	72	170	91.3	31.6	107	62	4.73	7.2	232	27.6	13.6	3.5	0.5	0.4	2	98	97	190	65	106	0.8	19	0	9.6	0	28	0	365	0	1573.5
15335054	1	84	170	87.1	30.1	85	49	3.75	7.4	138	27.5	12.4	4.2	0.7	1	0.6	97	114	132	51	58	1.2	28	0	7.1	0	28	0	365	1	2889
15335227	1	54	170	146	50.5	148	104	4.94	11.1	202	15.2	15.3	4	1.1	0.2	0.6	120	89	181	36	127	0.8	14	0	7.2	0	28	0	365	0	372.2
15389932	1	67	183	93.9	28	80	51	4.69	5.5	155	23.2	13.2	3.6	0.7	0.2	0.5	132	82	121	38	67	1	16	0	15.9	0	28	0	365	1	2752
15393630	1	53	175	85.5	27.9	49	40	4.27	9.6	208	22	14.4	4.5	1.7	0.4	2.6	145	102	171	32	119	1.1	15	0	24.3	0	28	0	365	0	389.3
15395644	0	73	155	97.7	40.7	173	55	4.48	7.9	192	24.3	12.8	3.8	0.6	0.4	0.8	103	76	145	58	72	0.8	17	0	11.3	0	28	0	365	0	376.3
15396651	0	92	152	60.1	26	110	85	4.31	8.7	249	25.6	12.4	4.2	0.3	0.1	0.2	92	272	210	59	97	0.9	25	0	11	0	28	1	89	1	89
15400654	0	83	170	79	27.3	132	61	4.9	7.8	212	25	13.6	3.8	1.4	0.3	1.1	93	95	130	32	79	1.6	37	0	6.3	0	28	0	365	0	2428.5
15403852	1	71	163	83.9	31.6	119	45	3.42	8.7	202	14.5	10.4	4.9	0.4	1.5	0.5	125	198	67	19	8	1.4	45	0	43.6	0	28	0	365	0	461.7
15405831	1	69	173	81	27.1	130	69	4.6	4.7	149	26.7	14.7	4.5	0.8	0.2	0.5	88	66	163	49	101	0.7	13	0	11.5	0	28	0	365	0	376.5
15437028	0	74	160	108	42.2	92	38	3.38	6.7	141	9	10	2.7	0.2	0.6	0.2	82	84	112	42	53	1.4	18	0	23.8	0	28	0	365	0	405.7
15439322	1	70	165	84.6	31.1	118	64	3.92	8.3	231	26.9	11.8	3.9	0.3	0.1	0.2	207	291	121	36	27	1.8	48	0	15	0	28	0	365	0	1283
15452777	1	68	165	65	23.9	109	65	2.96	10.5	260	5.9	7.1	4	0.6	0.8	1.2	203	175	100	35	30	1.6	81	1	20.7	1	20.7	1	20.7	1	20.7
15461582	1	63	165	65	23.9	102	66	5.27	8.2	229	14.9	15.3	4.7	0.2	0.2	0.5	160	240	169	31	90	1.7	25	0	6.9	0	28	1	244	1	244
15489083	0	77	150	81.6	36.3	161	61	4.54	8.7	219	9	11.7	4.1	0.5	0.6	0.9	194	168	184	45	105	3.4	55	0	5.2	0	28	0	365	1	3519
15493308	1	48	170	99.6	34.5	156	93	3.87	7.9	225	22	10.9	4.1	0.3	0.1	0.3	104	138	196	45	104	3.7	40	0	15.9	0	28	0	365	1	1479
15506615	1	47	168	79.3	28.1	153	75	2.5	7	68	32.5	8.4	3.4	8.8	1	2.5	129	94	293	156	118	1.4	48	0	0.6	0	28	0	365	1	1738
15567127	1	37	171	100.9	34.5	150	103	4.83	9.5	705	53.9	14.6	4.8	0.6	0.8	0.4	127	140	218	40	150	1.1	9	0	30.3	0	28	0	365	1	3193
15575136	0	45	170	126	43.6	104	71	4.62	18	547	5.2	10.5	3.4	0.2	0.2	0.4	119	226	173	42	86	6.8	184	1	19.3	1	19.3	1	19.3	1	19.3
15604729	1	53	183	127	37.9	129	60	3.85	2.6	57	26.8	12.7	4.2	0.8	1.8	1.2	204	293	143	27	58	1	21	0	8.2	0	28	0	365	0	373.2
15631248	0	60	170	59.4	20.6	110	82	5.43	10.6	294	18.7	16.9	4.3	0.5	0.1	0.4	87	126	215	41	149	0.8	16	0	12.1	0	28	0	365	0	377.1
15690068	0	77	157	73.3	29.7	207	57	4.48	7.6	247	36.4	12.2	3.8	0.3	0.1	0.2	125	255	204	49	104	1.1	21	0	3	0	28	0	365	1	1184
15723530	1	58	183	96.8	28.9	124	76	4.52	9.7	139	7.7	15	4.2	0.8	0.7	1.1	162	111	99	27	50	2.3	57	0	11.6	0	28	0	365	0	624.5
15725489	1	75	170	54.5	18.9	84	48	4.3	7.8	139	13.3	11.7	4	0.7	0.8	1	104	65	185	55	117	1.1	26	0	11.2	0	28	0	365	0	376.2
15728619	1	55	165	77.7	28.5	123	80	4.32	8.7	227	13.7	13.5	4.3	0.5	0.7	0.4	120	136	125	31	67	1.6	34	0	8	0	28	0	365	1	516
15791964	0	74	163	68.4	25.7	130	58	3.85	8.8	286	25.9	12	4	0.5	0.2	0.7	87	123	218	58	137	0.7	22	0	13.1	0	28	0	365	0	378.1
15816738	0	58	152	65	28.1	101	54	3.36	3.1	155	23	10.6	4.6	1.6	0.3	0.8	133	56	320	156	153	1.3	31	0	7.5	0	28	0	365	1	2222
15854896	1	61	163	65.4	24.6	166	89	4.16	8.3	154	17.5	13.4	3.7	0.6	0.3	0.3	487	145	214	63	122	1.2	10	0	6.8	0	28	0	365	1	1412
15865848	1	56	170	113.6	39.3	127	97	4.39	7.6	216	44.2	14.1	4.3	0.5	0.5	0.6	99	88	199	42	139	0.8	15	0	5.9	0	28	0	365	0	786
15868868	1	80	196	93.4	24.3	116	54	3.43	9.4	163	14.2	9.5	4.5	0.6	0.2	0.4	153	80	55	18	21	1.3	24	0	3.5	0	28	0	365	1	642
15888895	0	79	152	64.1	27.7	115	58	3.83	6.6	203	24.4	12.3	4.2	0.9	0.3	0.9	83	74	246	82	149	0.9	15	0	16.4	0	28	1	73	1	73
15890202	1	87	170	74	25.6	124	87	4.61	5.2	109	19.9	14.4	3.9	2.8	0.7	2.1	95	94	153	44	90	1	27	0	5.9	0	28	0	365	1	2329
15938562	0	31	170	97.3	33.7	92	59	4.54	11.9	341	6.5	9.7	4.2	0.3	0.1	0.2	118	62	130	55	63	0.7	11	0	2.6	0	28	0	365	0	367.6
15950208	1	65	183	94.2	28.1	89	70	4.75	7.9	273	18.9	12.3	3.6	0.9	0.3	0.5	198	155	135	35	69	1.9	26	0	31	0	28	0	365	0	396
15999553	0	70	150	56.7	25.2	142	49	3.69	7.4	243	31.7	11	4.1	0.6	0.3	1.3	111	147	139	26	52	0.9	31	0	4	0	28	0	365	0	369
16029687	1	80	170	70.5	24.4	130	67	3.04	11.1	321	22	8.6	3.9	1	0.3	0.3	111	94	79	34	26	1.4	28	0	3.6	0	28	0	365	1	1056
16043637	0	59	155	105.1	43.7	133	65	4.39	14.9	364	41.3	13	4.2	0.4	0.1	0.2	84	92	219	70	131	0.7	17	0	2.2	0	28	0	365	0	1223.3
16056736	0	80	170	68.6	23.7	143	125	3.78	12.4	102	1	12	4.1	1.7	0.1	0.3	84	160	188	47	109	1.3	37	0	9.9	0	28	0	365	0	1638.8
16059753	0	45	170	54.4	18.8	131	70	2.56	13.6	674	46	9.9	3.8	3.5	0.6	3.9	86	89	106	51	37	0.5	7	0	8.5	0	28	0	365	1	2549
16074364	0	72	155	72.3	30.1	122	92	4.7	13.2	229	17.3	13.3	2.8	0.5	1.6	1.2	109	104	91	40	30	1	32	0	7.1	0	28	1	75	1	75
16099802	0	86	170	81.6	28.2	116	71	4.03	8.1	204	36.3	10.5	3.8	0.3	0.3	0.4	97	80	128	31	81	1	23	0	7.9	0	28	0	365	1	3140
16117084	0	67	165	101	37.1	105	59	2.83	9.3	100	10.5	9.3	4.9	8.1	4.5	3.7	155	72	47	10	23	3.3	37	0	42.1	0	28	1	83	1	83
16135259	1	53	178	108.9	34.4	83	61	5.22	8.5	222	5	16.5	4.3	1.4	3.8	1.5	90	124	168	41	102	0.9	18	1	12.2	1	12.2	1	12.2	1	12.2
16146910	1	58	180	158.3	48.9	130	72	4.85	6.6	275	14	14.9	3.9	0.6	0.2	0.4	192	145	153	32	92	2	34	0	2.8	0	28	0	365	1	1292
16172946	1	57	168	84	29.8	172	90	3.21	5.2	72	24.7	10.5	3.6	2.7	8.7	14	204	117	61	13	25	1.5	22	0	42.1	0	28	0	365	0	728.2
16185847	1	38	170	117	40.5	112	85	4.83	8.1	286	29.3	14.5	3.9	1.2	0.3	1.4	141	117	155	36	96	1	16	0	13	0	28	0	365	0	378
16187427	1	79	170	71.8	24.8	110	44	2.43	11.5	61	22	7.5	2.7	1	0.7	1.5	100	112	104	46	36	2.9	50	0	12.8	0	28	0	365	1	816
16238625	0	82	170	77.8	26.9	144	64	3.38	5.8	211	20	10.3	3.9	0.7	0.4	1	131	138	281	48	205	1.7	53	0	3.5	0	28	0	365	1	3478
16254515	0	75	170	53.9	18.7	138	51	3.72	7.1	186	14.5	11.5	4.1	0.2	0.8	1.4	103	55	183	76	96	0.7	18	0	10.1	0	28	0	365	0	870.2
16323340	1	74	165	67	24.6	93	54	4.84	4.7	143	34.5	14.7	2.7	0.4	7.1	2.8	184	295	156	25	111	1.1	14	0	43.6	0	28	0	365	0	535.5
16328106	0	61	152	102.7	44.5	93	41	4.03	10.4	298	23.3	12.6	4.7	0.8	0.5	1.4	103	228	175	45	84	0.7	16	0	6.3	0	28	0	365	1	3534
16360107	1	59	178	79.6	25.1	94	41	4.43	7.8	282	13	11.6	3.3	0.8	0.3	0.5	79	118	148	42	82	1.3	12	0	14.5	0	28	0	365	1	1416
16373944	1	83	163	76.6	28.8	106	55	5.24	10.1	152	17.7	15.2	3.7	1.4	0.6	0.5	179	104	130	44	65	0.9	35	0	9.7	0	28	0	365	0	374.7
16381749	1	55	180	92.5	28.5	98	61	4.8	7.4	185	41.4	14.8	3.5	1	0.5	0.5	117	76	126	59	52	1.3	16	0	9.8	0	28	1	349	1	349
16382112	1	57	170	76.6	26.5	98	48	5.02	2.7	103	56.1	17.6	3.7	6.2	0.8	6.3	109	74	76	39	22	0.8	9	0	3	0	28	0	365	0	368
16424633	1	65	178	133.2	42	101	54	5.73	8.9	178	7.1	10.6	2.8	2	1.2	1.5	110	141	139	21	90	0.8	26	0	18.2	0	28	0	365	0	383.2
16428221	0	53	170	113.1	39.1	157	77	4.1	6	410	30.1	9.1	4.3	0.2	0.1	0.3	280	159	220	38	150	0.8	13	0	2	0	28	0	365	0	3606.9
16434134	1	68	183	127.3	38	166	82	4.43	19.1	238	6.4	13.6	3.7	0.6	0.3	0.4	373	53	104	50	30	1	21	0	10	0	28	0	365	0	587.9
16439884	0	74	160	112.5	43.9	180	70	3.16	11.3	418	12.5	8.8	3.4	0.2	0.1	0.2	221	236	227	41	139	1.1	35	0	4.2	0	28	0	365	1	3179
16442703	0	73	160	64.2	25.1	110	71	3.75	16.6	344	4.9	11.1	3.4	0.6	0.6	0.5	117	111	107	31	54	1.3	51	1	42.2	0	28	1	42.2	1	42.2
16442963	0	63	163	59.2	22.3	135	83	3.6	10.5	245	28.5	8.2	3.5	0.4	1.6	0.3	68	164	208	48	127	3.6	31	0	13.6	0	28	1	32	1	32
16465013	1	75	170	77.8	26.9	116	57	3.71	11.8	282	24.8	11.9	3.8	0.4	0.3	0.1	87	226	132	42	45	1.4	22	0	11.7	0	28	0	365	1	522
16473254	0	76	157	60.5	24.5	171	67	5.03	7.9	238	33	14.4	4.3	0.8	0.7	0.5	105	151	225	47	148	0.8	17	0	25.8	0	28	0	365	0	390.8
16488736	1	73	175	112.5	36.7	136	50	3.94	6.5	239	38.5	12.2	3.8	0.2	0.1	0.1	78	116	113	36	54	1.8	26	0	14.7	0	28	0	365	0	2761.8
16502195	1	71	163	93.2	35.1	119	50	3.39	5.8	206	13.9	11.3	3.7	1.6	1	3	108	142	145	46	71	0.8	10	0	15	0	28	0	365	1	1276
16508811	1	52	178	85.5	27	143	64	3.71	16.1	345	15.8	11.8	4.2	0.2	0.3	0.7	104	144	164	35	100	1.4	43	0	8.1	0	28	0	365	0	2850.2
16514111	1	62	170	91.5	31.7	156	98	4.07	6.7	86	45	13.5	3.3	2	0.8	1.3	73	112	125	45	58	1.3	18	0	11.2	0	28	0	365	1	2530
16544722	1	42	180	80.1	24.7	173	110	3.71	6.2	205	3.9	11.7	4.3	4	0.5	3.8	153	298	223	72	91	5.7	23	0	2.8	0	28	0	365	0	451.7
16581269	1	85	183	75	22.4	91	68	4.99	9.4	161	12.5	13.6	4.3	0.7	0.6	0.5	116	74	140	43	82	4	89	0	6	0	28	1	71	1	71
16634427	0	48	170	75.2	26	107	69	4.27	8.7	262	26.9	12.9	4.5	0.8	0.2	0.6	300	133	242	53	162	0.8	11	0	7	0	28	0	365	1	1667
16659135	0	69	165	79.9	29.3	120	61	4.16	16.8	284	17.4	12.1	4.4	0.5	0.1	0.4	160	93	139	47	73	1.3	32	0	6.1	0	28	0	365	1	1598
16663465	1	47	163	64.6	24.3	151	84	4.45	4.7	126	23.8	13.2	3.9	0.4	0.1	0.2	187	36	128	84	37	9.7	50	0	3.2	0	28	0	365	0	1743.1
16701759	1	45	170	68.1	23.6	99	76	2.26	8.3	479	35	6.9	3.6	6	0.6	5.4	101	119	132	42	66	0.9	18	0	2.2	0	28	0	365	0	3484.3
16721536	0	70	175	80	26.1	160	88	3.18	12.2	382	14.6	10.3	3.7	1.4	2.8	1.9	145	103	119	68	30	1.4	62	0	27	0	28	0	365	1	1528
16724925	1	62	180	97	29.9	99	70	4.81	6.3	235	31.1	15.6	4.6	0.7	0.2	0.4	95	118	210	57	129	1	21	0	6.4	0	28	0	365	0	371.4
16755805	1	78	173	80	26.7	130	82	3.88	5.1	158	16	12.9	4.5	0.8	0.2	0.3	108	63	92	36	43	1	30	0	7.2	0	28	0	365	0	372.2
16773780	1	48	178	76	24	108	82	5.94	13.3	220	16	15.2	4.3	1.8	0.6	1.6	126	78	203	29	158	1.2	16	0	27.9	0	28	0	365	0	392.9
16788522	0	52	168	115.7	41	172	76	2.14	4.8	93	8.7	8.9	2.6	2	0.8	1	108	150	181	38	113	1.7	44	0	6.4	0	28	0	365	0	2197.4
16820326	0	85	170	65.8	22.8	113	96	4.87	7.5	275	19.8	14.5	4.1	0.6	0.1	0.3	129	81	173	66	91	1.6	29	0	8.6	0	28	0	365	1	2139
16842605	1	84	165	75.9	27.9	130	89	4.36	6.7	225	24.2	11.3	4.1	0.2	0.1	0.2	136	152	173	47	96	1.5	32	0	6	0	28	0	365	1	2860
16846280	1	43	175	75.3	24.6	180	86	3.73	4	123	31.1	9.6	3.8	0.5	0.1	0.3	138	193	249	45	129	2.3	33	0	53.8	0	28	0	365	0	958.7
16895076	1	57	166	82.4	29.9	90	61	1.96	5.1	71	11	6.4	2.9	32.4	21.9	10.5	93	139	86	10	48	9.7	101	0	37.6	0	28	0	365	0	402.6
16928119	0	60	157	74.2	30.1	89	38	2.45	7.1	66	3	8.5	3.5	1.1	0.4	0.4	139	223	348	84	219	1.4	44	0	23	0	28	0	365	1	2235
16934455	1	55	170	97.9	33.9	135	68	4.91	15.6	234	18.7	15.7	3.8	0.7	0.2	0.4	292	316	239	43	133	1	20	0	2.6	0	28	0	365	0	367.6
16939016	1	66	180	88	27.2	102	64	5	7.8	229	16.7	14.2	4.1	0.2	5.2	0.8	230	260	160	36	72	1.6	30	0	21.1	0	28	0	365	1	1472
16952127	1	85	178	88.9	28.1	145	65	3.59	6.5	274	43.9	12.1	4	0.3	0.1	0.2	103	132	170	38	50	1.6	39	1	11.2	1	11.2	1	11.2	1	11.2
16964010	0	50	160	75.6	29.5	165	150	3.59	4.4	247	29.4	8.1	4.6	1.3	0.3	1.1	92	64	107	53	41	0.7	17	1	4.7	1	4.7	1	4.7	1	4.7
17072793	1	66	170	88.8	30.7	145	52	3.88	7.6	259	2	12	3.4	0.4	0.1	0.1	177	239	167	33	86	4.8	71	0	15.1	0	28	0	365	1	732
17115630	1	68	165	72.2	26.5	117	91	4.93	7.1	253	30.6	15.5	4	1.4	0.2	0.5	172	61	119	44	63	1.1	26	0	20.8	0	28	0	365	0	385.8
17123392	0	52	168	75	26.6	104	75	5	5	300	22.1	15.2	2.9	0.6	0.3	0.8	106	95	155	68	68	1	14	0	9.7	0	28	0	365	0	2288.6
17132849	0	74	155	90	37.5	148	65	3.98	9.7	258	16.9	12.1	3.3	0.4	0.2	0.3	65	55	181	74	96	1.4	25	0	9.5	0	28	0	365	1	868
17176505	1	79	168	67.2	23.8	72	56	4.08	7.5	297	25.2	13	4.1	0.2	0.7	1	84	44	114	59	46	1.5	22	0	14.8	1	23	1	23	1	23
17207751	0	78	170	84.4	29.2	116	78	3.93	5.8	206	17.9	12.8	4.3	1	0.5	1.1	114	65	169	56	100	0.9	28	0	19.2	1	22	1	22	1	22
17212891	0	74	147	50.2	23.2	170	133	4.28	6.6	315	14.5	13.7	3.9	0.5	2.6	0.9	87	185	198	45	116	0.8	16	0	9.5	0	28	0	365	1	1210
17234607	1	58	175	84	27.4	105	71	3.52	3.5	139	47.3	12.3	3.8	0.5	0.1	0.3	121	68	159	36	118	0.9	17	0	8.7	0	28	0	365	0	373.7
17261065	1	54	165	78	28.7	95	63	4.95	5.7	182	12.6	14	4.3	2.6	3	1.2	102	112	117	17	78	1	15	0	39.9	0	28	0	365	0	404.9
17277688	1	32	178	98	30.9	101	56	3.35	3.2	100	36	9.7	2.5	0.9	5.1	2	664	154	276	19	226	6.3	46	0	24.1	0	28	0	365	0	2424.1
17283467	0	77	165	92.9	34.1	114	71	4.05	7.1	344	18.9	12.7	4.6	0.2	0.1	0.2	119	93	201	81	101	1	19	0	5.3	0	28	0	365	0	370.3
17287745	1	70	180	63.7	19.7	125	86	4.76	8.3	332	20.9	14.8	4.5	0.9	0.5	0.3	93	421	203	37	113	1.5	17	0	41.6	0	28	0	365	0	406.5
17288749	1	71	180	102	31.5	139	76	5.38	7.3	158	15.3	16.9	4.7	0.7	0.1	0.4	130	100	157	44	93	1.2	28	0	6.9	0	28	0	365	1	2727
17289025	0	64	170	110.6	38.3	128	83	4.22	16.2	111	5	14.4	3	1.6	0.4	0.9	168	74	139	85	37	0.8	18	0	10.6	0	28	0	365	0	375.6
17294505	1	73	173	72.2	24.1	99	67	5.04	5.1	136	23.1	14	4.1	0.8	0.7	1.1	105	66	111	57	41	1	17	0	10	0	28	0	365	0	3581.8
17302284	1	67	183	69	20.6	126	91	4.18	8.3	126	29	11.9	4.4	0.7	0.2	0.5	95	51	140	42	88	1.1	15	0	27.3	0	28	0	365	0	392.3
17304212	0	58	165	56.8	20.9	84	54	2.89	7.5	210	7.6	10.3	4.3	0.5	1.1	0.7	199	65	50	14	23	2	19	0	15.1	0	28	1	116	1	116
17327592	0	60	168	126.5	44.8	97	53	4.1	8.1	351	30.9	11	3.9	0.3	0.1	0.3	149	106	254	114	119	0.8	20	0	9.1	0	28	0	365	0	374.1
17447861	1	91	185	72.1	21.1	71	56	4.49	6.3	230	34.7	12.5	4.1	0.6	0.2	0.4	111	77	152	60	77	1.1	16	0	10.6	0	28	0	365	0	375.6
17453847	1	69	173	106.3	35.5	78	51	3.53	11.7	357	14.1	9.1	3.8	0.7	0.4	0.8	147	51	90	48	32	1.3	35	0	2.9	0	28	0	365	1	539
17460310	1	59	170	59	20.4	94	68	4.78	4.8	125	20.3	16	4.2	0.9	0.3	0.5	94	51	128	43	75	1	12	0	20.9	1	27	1	27	1	27
17470420	0	68	170	110.3	38.2	93	45	3.65	5.1	150	15.1	10.5	2.7	0.5	0.9	0.5	109	39	46	30	8	0.8	17	0	35.7	0	28	1	38	1	38
17522005	0	68	170	50.2	17.4	84	59	4.64	9.5	281	32.2	13.2	3.7	0.5	0.7	1	169	164	180	43	104	0.7	15	0	19.5	0	28	1	333	1	333
17533213	1	63	170	75.7	26.2	130	78	4.97	14	333	27.3	15.3	4.2	0.7	0.2	0.5	118	91	93	26	49	1.2	19	0	3.3	0	28	0	365	0	1588.3
17536303	1	75	178	87.3	27.6	126	74	4.15	6	318	31.3	13.3	3.7	0.4	0.1	0.2	114	56	133	57	65	1.2	25	0	0.8	0	28	0	365	1	2579
17561108	1	69	178	99.2	31.3	126	47	4.6	6	144	25.1	13.9	4.1	0.4	0.2	0.3	156	140	218	58	132	1.2	23	0	5.1	0	28	0	365	1	2330
17593328	0	46	170	73	25.3	112	58	1.87	10.8	652	20	6.8	4.5	2.7	0.5	1.8	90	77	126	44	67	1.1	14	0	3.9	0	28	0	365	0	368.9
17596014	1	71	170	74.7	25.8	140	58	4.52	9.1	223	26.9	14	4.3	0.6	0.2	0.2	103	203	180	49	90	1.5	22	0	0.9	0	28	0	365	0	1506.9
17651038	0	23	152	53.3	23.1	156	98	4.02	6.8	275	18	12.6	3.7	0.3	3.9	3.2	155	303	224	46	117	0.7	19	0	4.9	0	28	0	365	0	3132.8
17690782	0	49	165	64	23.5	148	87	3.89	4.6	279	31.3	11.6	3.9	0.5	0.6	0.2	89	56	292	108	173	11.9	63	0	9.2	0	28	0	365	0	2055.1
17710401	0	50	170	77.9	27	172	55	4.03	8.4	312	19.4	11.9	3.6	0.3	0.1	0.2	553	156	258	53	112	4.5	62	0	4.8	0	28	0	365	0	369.8
17716210	0	46	170	72.2	25	122	89	4.56	7.8	302	25.6	14.4	4.3	0.4	1.4	0.5	91	206	163	42	80	1.2	13	0	6.9	0	28	0	365	0	1983.8
17771423	1	48	185	105.4	30.8	101	70	5.3	5.4	279	30.5	14.1	4	5.3	1.9	5.7	108	64	73	20	40	1.5	23	0	17.3	0	28	0	365	0	427
17845979	1	61	180	75.7	23.4	111	82	4.47	7.8	150	42.8	14.8	2.7	0.3	0.3	0.4	96	93	162	56	87	0.9	12	0	27.9	0	28	0	365	1	1024
17848200	1	50	168	51.6	18.3	118	88	4.88	3.8	259	39.4	14.8	4.2	0.5	0.2	0.3	95	53	205	72	122	1.2	17	0	9.1	0	28	0	365	0	836.2
17885100	0	79	170	66.8	23.1	111	62	2.81	5.9	117	12.2	9.2	2.7	1.2	1.1	0.5	148	89	74	24	32	2.3	55	0	13.8	0	28	1	185	1	185
17890530	0	59	165	130.8	48	121	70	4.96	8.7	312	26.8	14.1	4.5	1.2	0.2	0.4	745	185	249	37	175	1.2	15	0	3.5	0	28	0	365	1	2098
17904720	1	85	152	63.1	27.3	111	57	4.2	8	213	23	12.6	4.1	0.4	0.2	0.3	93	68	191	78	99	1.3	19	0	12.5	0	28	0	365	1	1809
17951619	1	64	170	72.7	25.2	79	41	4.09	5.3	188	6	14	4	8.3	0.1	0.2	90	81	133	38	79	0.8	17	0	6.7	1	12	1	12	1	12
17955642	1	62	165	73.5	27	166	77	3.88	10.5	240	23.1	12	3.3	0.5	0.2	0.4	123	182	165	34	95	2	33	0	34.9	0	28	0	365	1	531
17957673	1	58	170	84.6	29.3	182	95	2.16	4.2	54	23.1	5.1	2.2	4.2	1.6	2.6	116	52	54	23	21	0.6	7	0	5.5	0	28	0	365	0	370.5
18001760	1	49	180	96.3	29.7	133	75	4.78	5.4	166	23.2	12.5	4	0.3	0.1	0.1	306	219	181	34	103	1.2	11	0	15.7	0	28	0	365	0	380.7
18017363	0	86	142	65.8	32.6	127	51	4.13	8.2	290	25.7	8.2	3.2	0.7	3.5	1.1	114	195	138	51	48	0.7	17	0	12.1	0	28	0	365	1	2724
18054826	1	86	173	86	28.7	83	55	4.07	6.2	178	14.1	12.2	4.5	1.6	1.2	1.2	166	54	169	56	51	1.3	16	0	13	0	28	0	365	1	1203
18054935	0	71	170	109.1	37.8	101	45	5.04	6	249	21.2	15.9	3	0.7	2.1	2.4	94	110	146	62	62	0.5	22	0	26.8	0	28	0	365	0	391.8
18056245	0	84	152	78.1	33.8	118	96	4.67	10.8	302	23	13.5	3.8	0.4	0.1	0.2	128	172	242	47	161	1.1	16	0	8.2	0	28	0	365	1	3290
18063420	0	72	155	84.8	35.3	132	60	4.32	8.3	136	20.4	8.7	4.5	0.3	0.1	0.5	136	167	124	32	59	0.9	15	0	4.4	0	28	0	365	0	369.4
18065146	1	42	188	113.5	32.1	85	59	4.73	6.9	293	23.8	11.8	3.5	0.7	1	0.7	144	112	149	27	100	1.5	17	0	20.8	0	28	0	365	0	958.8
18123331	0	56	170	52.9	18.3	113	63	4.77	18.2	438	17.8	15.5	3.6	0.3	0.1	0.2	90	70	216	75	127	0.6	15	0	42.8	0	28	1	63	1	63
18127146	1	85	170	72.2	25	147	79	5.65	5.4	213	34.4	17	4.1	0.5	0.2	0.3	84	131	186	35	125	1.4	18	0	8.2	0	28	1	336	1	336
18135242	0	86	170	95	32.9	162	65	3.65	9.5	274	18.4	12.5	3.9	0.3	0.1	0.2	155	149	148	47	71	1.5	37	0	4.4	0	28	0	365	1	496
18148920	0	51	170	73.5	25.4	97	38	3.33	2.1	53	25.8	11.2	3.7	2.5	1.3	1.2	88	65	92	18	61	0.4	3	0	21.6	0	28	0	365	0	386.6
18155466	0	72	165	84.4	31	148	70	4.24	10.1	209	26.4	13.6	4.8	0.8	0.3	1	88	190	170	54	78	1.3	28	0	17.9	0	28	0	365	0	382.9
18157237	0	64	157	51.7	21	120	54	3.64	7.4	252	19.8	10.5	4	0.7	0.3	0.9	88	162	234	43	159	1.1	18	1	21.6	1	21.6	1	21.6	1	21.6
18172623	1	58	180	73.5	22.7	185	77	3.54	10.7	305	16.9	10.8	4.1	0.3	0.1	0.2	133	88	182	72	107	0.6	10	0	4.9	0	28	0	365	1	1141
18182810	0	66	173	105.4	35.2	129	42	4.09	8.3	266	9.9	12.6	3.6	0.5	1.6	0.4	225	125	213	55	133	1	28	0	18	0	28	1	29	1	29
18228900	0	81	152	86.2	37.3	123	37	4.09	8.5	164		12.5	4	0.6	0.2	0.4	179	150	126	37	59	0.7	10	0	7.1	0	28	0	365	0	372.1
18256572	0	84	163	69.9	26.3	171	104	3.91	5.4	182	18.7	12.1	3	0.7	0.4	0.3	101	104	202	76	105	0.7	11	0	6.1	0	28	0	365	0	2508
18275831	1	69	173	68.6	22.9	99	81	5.39	10.7	121	16	16.7	4.8	0.8	0.9	1.2	84	137	138	33	78	1.4	25	0	29.8	0	28	0	365	0	394.8
18356670	1	80	165	103.2	37.9	118	88	5.05	6.9	179	19.1	14.8	4	1.5	0.5	1	89	117	165	54	88	1.2	24	0	7.1	0	28	0	365	1	753
18360532	0	93	170	74.2	25.7	112	53	3.95	9	215	31	12.3	3.5	0.3	0.2	0.5	145	123	172	54	93	0.9	27	0	6.6	0	28	0	365	1	937
18374909	1	65	165	62.4	22.9	132	61	4.19	3.3	95	33.6	13.7	3.6	2.7	0.7	2.1	78	77	163	82	66	0.8	12	0	6.6	0	28	0	365	0	640.6
18414171	0	68	152	59.3	25.7	117	69	4.13	8.9	314	15.5	10	4.5	1.6	0.5	0.7	204	129	155	28	101	0.9	17	0	5.1	0	28	0	365	0	370.1
18455402	1	76	178	92.3	29.1	99	45	5.06	6.2	123	17	15.9	4.2	1.1	1.3	0.7	95	83	121	60	44	1	36	0	35.4	0	28	0	365	1	3819
18484167	1	69	173	71	23.7	81	63	4.35	8.7	213	19.4	11.6	3.5	1.3	0.6	1.1	94	79	170	61	93	1.4	39	0	53.9	0	28	0	365	0	552
18520455	1	63	188	106.1	30	110	61	4.56	7	122	24	14.7	3.8	0.4	0.2	0.4	92	67	103	40	50	1.1	18	0	4.8	0	28	0	365	0	855
18551287	1	60	178	110	34.7	87	47	4.37	7.4	113	32.2	14.2	3.3	5.6	3.2	2.4	97	99	140	58	62	0.9	9	0	30.6	0	28	0	365	1	367
18560132	1	78	170	85.5	29.6	99	61	4.92	7.3	181	27.7	14.9	4.1	0.9	4.6	0.9	113	70	111	31	66	1.2	24	0	8.9	0	28	1	90	1	90
18563813	0	88	152	82	35.5	122	66	4.15	5.7	302	21.5	13.4	4.3	0.4	0.1	0.3	112	81	188	65	107	0.9	23	0	11	0	28	0	365	0	1489.1
18567594	1	50	185	119.5	34.9	139	77	5.59	5.7	223	30.5	15.9	2.9	0.5	0.4	1.5	320	157	179	37	111	1.1	11	0	9	0	28	0	365	1	991
18569328	1	60	170	71.2	24.6	95	67	3.97	4.5	207	21.9	12.7	4.4	0.2	0.1	0.1	91	181	235	55	144	0.9	18	1	115.4	0	28	1	115.4	1	115.4
18631629	0	54	157	78.6	31.9	93	58	5.04	7.6	296	19.6	14.3	4.4	0.2	0.5	0.3	85	95	160	33	108	0.6	14	0	12	0	28	1	71	1	71
18638427	0	60	160	72	28.1	158	65	2.76	5.9	54	20.9	9.1	3.2	3.7	1	2.4	94	73	128	45	68	1.5	58	0	18.3	0	28	0	365	0	383.3
18657104	0	77	157	63	25.6	101	55	3.25	8.4	158	16.8	8.6	2.9	1	0.5	1.1	129	50	89	34	45	1	17	0	47.6	0	28	1	296	1	296
18677117	1	71	165	68.2	25.1	117	66	4.06	5.5	386	23	10.6	3.1	0.4	0.2	0.2	138	129	139	49	64	1.3	28	0	4.3	0	28	0	365	1	4060
18708137	1	42	170	167.8	58.1	136	70	6.65	10.8	361	18.3	16.7	4.2	0.3	0.1	0.2	119	70	226	40	172	1	9	0	5.2	0	28	0	365	0	370.2
18708396	0	64	152	65.4	28.3	181	77	4.97	14.7	380	30.3	14.6	4	0.3	1	0.8	231	140	136	37	71	0.6	14	0	13.9	0	28	0	365	1	1169
18732942	0	80	170	58.2	20.1	129	85	3.58	5.7	218	16.7	11.4	4.2	0.4	0.1	0.1	195	115	135	61	51	2.2	29	0	3.1	0	28	0	365	0	368.1
18742611	1	76	178	113	35.7	76	43	4.15	4.2	104	19.4	11.2	3.9	1.4	0.4	1.2	152	176	185	49	101	1.4	26	0	11.8	0	28	0	365	1	1878
18754935	1	69	170	92.8	32.1	102	58	4.29	6.3	193	23.3	13	3.2	3.5	1.2	1.7	92	99	207	70	117	1.1	15	0	2.7	0	28	1	216	1	216
18761084	0	74	170	93.7	32.4	132	37	4.5	11.3	180	5.2	13.7	4.2	0.9	0.6	1	147	162	101	32	37	1.4	27	0	4.7	0	28	0	365	1	1111
18786508	1	75	185	67	19.6	120	65	3.03	7.5	170	28.9	11.4	2.6	11.2	4.5	3.7	115	280	216	38	74	1.1	30	0	41.2	0	28	0	365	0	411.2
18794426	1	34	170	75.9	26.3	139	94	4.76	12.4	297	33.4	15.6	4	0.2	2.1	0.5	121	106	168	37	110	1.1	23	0	10.7	0	28	0	365	0	375.7
18834133	1	78	173	73	24.4	106	50	4.58	8.1	282	5.9	14.7	4.5	0.7	0.3	0.5	105	87	128	43	68	0.7	10	0	10	0	28	0	365	1	2961
18846518	1	61	175	117	38.2	137	80	4.6	7.1	181	43.2	12.6	4.2	0.7	1.3	0.7	107	126	232	55	152	1	20	0	12.6	0	28	0	365	0	377.6
18847983	1	76	170	72.7	25.2	133	62	3.25	3.7	142	14.9	9.8	4.4	1.5	0.4	1.2	112	265	133	25	55	1.4	27	0	15.1	0	28	0	365	1	1001
18881392	0	50	155	77.3	32.2	106	56	3.06	4.9	489	33.4	7.7	2.9	0.1	1.2	0.7	102	102	126	49	57	1.6	34	0	26	0	28	0	365	0	642
18892158	1	54	183	68	20.3	141	102	4.4	6.6	65	19.6	10.6	3.7	0.8	0.4	0.8	105	112	145	55	68	1.1	14	0	5.7	0	28	0	365	0	500.7
18935074	1	51	173	102.9	34.4	135	67	3.49	3.8	84	38.3	11.8	3.3	0.3	4.1	0.7	81	163	157	21	103	1.3	21	0	7.5	0	28	0	365	1	474
18968127	0	71	170	74.4	25.7	84	60	4.11	6.6	254	20.2	13.7	4.1	0.5	4.6	2.1	117	120	103	23	56	1	18	0	5.2	0	28	0	365	0	3690.1
18994071	0	86	163	54	20.3	106	46	3.81	6.3	325	19.9	10.3	3.9	0.3	0.1	0.4	97	143	154	55	70	1.1	21	0	5	0	28	0	365	1	1395
18995174	1	68	178	87.2	27.5	96	65	4.55	6.7	216	11.5	14.4	3.8	4.4	0.5	1.3	115	63	84	21	50	1.2	20	0	10.1	0	28	0	365	1	673
19033798	0	43	170	81.7	28.3	126	93	4.17	7.9	293	22.6	14.3	3.6	0.3	0.3	1.6	113	162	169	25	112	1.3	10	0	39.6	0	28	0	365	0	404.6
19042464	1	57	165	66.8	24.5	112	77	4.02	11.4	52	2.7	13	4.2	1.4	0.5	0.5	126	48	82	44	28	4.5	40	0	2.1	0	28	0	365	0	2062
19046107	1	62	183	131	39.1	140	74	5.11	8.2	220	13.8	15.5	4.5	2.7	0.4	2.3	108	97	151	56	76	1	16	0	5.2	0	28	0	365	0	2188.4
19056923	0	65	152	68.8	29.8	94	64	3.35	2.9	18	15.8	10.4	3.3	1.2	0.7	0.9	95	67	124	42	69	1.3	18	0	13.6	0	28	1	113	1	113
19061282	1	48	175	61	19.9	203	94	3.42	6	198	38.9	12.9	4	0.2	0.1	0.1	88	215	96	22	31	12.1	45	0	8.1	0	28	0	365	1	2878
19078744	1	50	177	94.9	30.3	117	77	4.65	7.3	399	27.9	15.1	4.4	0.2	0.1	0.1	95	117	128	34	71	1.2	27	0	12.7	0	28	0	365	0	377.7
19146753	0	46	163	80	30.1	141	97	3.26	12.7	219	5.3	9.5	2.4	0.3	0.2	0.4	116	172	226	48	144	1.2	23	0	16	0	28	0	365	0	381
19174295	0	70	170	105	36.3	96	41	4.03	14.8	179	8.7	11.5	4	1	1.7	0.5	143	115	189	73	93	0.8	25	0	4.9	0	28	0	365	0	369.9
19235707	1	27	175	79	25.8	122	97	3.89	9.2	265	27.7	13.4	4	2.7	4.6	1.6	104	85	152	22	113	0.9	16	1	22.8	1	22.8	1	22.8	1	22.8
19244673	0	68	170	107	37	146	79	4.26	8.9	262	11.2	13.5	4.4	0.4	3.2	1.1	86	303	220	64	110	0.7	15	0	0.7	0	28	0	365	0	365.7
19309506	0	80	170	134	46.4	178	92	3.85	8.4	184	7.2	11.1	4.3	1.5	1.1	3	118	100	177	52	110	1.1	29	0	15	0	28	0	365	1	456
19321849	1	61	183	88.1	26.3	136	96	6.04	4.5	144	53.9	18.7	4.3	0.3	0.5	0.3	95	156	60	18	11	1.1	19	0	11.9	0	28	0	365	0	376.9
19339132	1	44	191	174	47.7	113	74	4.63	6.7	257	32.6	15.8	4.2	0.5	1.4	1.4	96	296	246	56	131	1.2	17	0	8.8	0	28	1	330	1	330
19346228	0	47	170	118.5	41	158	97	4.02	6.2	296	NULL	11.5	4	0.2	0.1	0.2	86	172	197	42	121	0.8	14	0	2.5	0	28	0	365	0	1506.7
19353243	1	77	168	71.9	25.5	142	63	5.11	7.1	152	17.3	15.2	3.7	1.7	2.2	0.9	116	110	127	34	71	1.2	48	0	19.6	0	28	1	304	1	304
19368229	0	57	152	76.7	33.2	107	66	4.15	5.2	156	16.6	13	4	0.6	0.5	0.6	113	94	177	83	75	1	18	0	3.8	0	28	0	365	0	1319.1
19381528	1	83	170	116.9	40.4	194	102	3.92	8.7	186	23.2	12.7	3.1	0.8	0.3	1.6	156	130	112	23	63	0.9	12	0	6.7	0	28	0	365	1	1792
19385219	1	64	168	70.1	24.8	153	90	3.44	2.5	97	24.1	9.5	3.4	0.7	4.4	1.7	102	111	99	29	48	1.7	49	0	28.5	0	28	1	134	1	134
19403960	0	44	165	53.5	19.7	174	85	4.04	5	225	14.4	12.5	4.6	0.4	0.8	1.1	94	80	203	83	104	1.2	21	0	16.7	0	28	0	365	1	2467
19459798	1	64	175	83	27.1	108	74	3.69	4.9	112	11.2	12.8	2.9	1.7	0.8	1.4	150	42	118	42	68	0.8	11	0	1.4	0	28	0	365	0	2967.6
19497735	1	64	168	98.7	35	112	60	4.57	21.6	477	7.9	11.6	3	1.3	0.4	0.4	116	103	123	25	77	0.8	20	0	9.1	1	27	1	27	1	27
19509694	1	52	173	85.2	28.5	115	81	5.02	6	202	NULL	13.2	2.8	0.3	0.6	0.3	375	299	257	39	158	1.2	17	0	8.7	0	28	0	365	1	1538
19511048	1	60	180	100.6	31	128	68	3.42	10.2	318	1	11.2	3.6	0.1	0.1	0.2	81	245	157	62	46	4.6	78	0	6.3	0	28	0	365	1	1158
19532405	0	61	170	85.7	29.7	145	81	4.12	5.8	138	29.1	11.9	3.3	1.4	1	0.5	166	98	152	31	101	1.4	39	0	4.9	0	28	0	365	0	369.9
19538920	0	67	145	76	36.1	180	57	4.82	9.3	364	25.1	13.1	3.8	0.4	0.1	0.2	81	292	174	37	79	0.9	21	0	2.9	0	28	0	365	1	1770
19541392	1	87	160	89	34.8	78	52	2.8	12.4	290	13.2	9.1	3	0.3	0.1	0.1	134	92	116	30	68	1.5	76	0	23.3	0	28	0	365	1	2017
19573124	1	76	173	66	22.1	119	76	4.42	4.7	224	26.5	14.3	3.6	0.8	1	0.7	85	43	116	43	64	1	11	1	23.1	1	23.1	1	23.1	1	23.1
19575335	0	76	152	52.9	22.9	164	48	3.77	13.2	366	19.2	10.7	3.9	0.6	0.3	0.2	201	159	180	50	98	0.9	41	0	3.1	0	28	0	365	1	758
19598699	1	42	170	75.3	26.1	143	94	3.54	4.4	73	24.4	11.7	2.5	4.2	1.8	2.3	100	55	66	22	33	0.7	8	0	28.1	0	28	1	364	1	364
19605487	1	63	170	87.2	30.2	113	56	4.05	3.9	167	15.7	12.9	4.1	0.7	0.5	0.8	260	105	140	17	102	1	20	0	21.1	0	28	0	365	1	913
19631540	1	68	191	94.8	26	155	45	4.45	10.8	205	15	13.2	4	2.5	0.3	2.2	250	228	177	28	103	1	12	0	13.1	0	28	0	365	0	378.1
19644467	0	48	152	60	26	180	78	4.05	8.4	361	33.2	12.6	4.5	0.3	0.4	0.9	114	158	145	38	75	0.9	11	0	5.4	0	28	0	365	1	3461
19735459	1	83	168	113.6	40.2	121	56	3.39	3.9	184	32	12.3	4.5	0.5	0.1	0.4	136	49	64	33	21	1.6	29	0	2.2	0	28	0	365	1	661
19747692	0	60	152	53.6	23.2	109	45	4.49	6.2	223	28.2	11.1	4.4	1.3	0.6	0.7	249	71	118	35	69	0.9	11	0	7.1	0	28	0	365	0	556
19770977	0	71	163	84.7	31.9	91	50	3.83	7.7	173	13.6	12.1	3.5	2	1	0.8	134	70	97	24	59	0.8	10	0	35.9	0	28	0	365	1	3068
19793569	1	25	170	105	36.3	124	96	4.48	8	204	22.3	11.7	4.4	0.4	0.2	0.5	80	334	169	35	67	0.8	13	0	2.4	0	28	0	365	0	367.4
19809456	0	76	160	59.5	23.2	137	53	5.01	7.7	234	35.2	14.4	3	0.7	0.1	0.2	151	40	160	80	72	0.8	12	0	5.8	0	28	0	365	1	539
19900981	1	31	160	52	20.3	107	57	2.29	11.6	320	45	7.5	3.9	2.6	0.6	4.2	103	79	64	13	35	0.5	10	0	3.3	0	28	0	365	0	1491.2
19903197	0	69	163	68	25.6	166	70	4.33	13	137	7.2	13	3.2	1.2	0.4	0.9	88	50	123	48	65	0.6	11	0	21.7	0	28	1	52	1	52
19936109	0	80	157	65.5	26.6	147	69	3.9	6.7	283	16.3	11.8	3.7	0.3	1	2	101	103	174	64	89	1.2	30	0	4.9	0	28	0	365	1	381
19966756	1	72	170	74	25.6	209	109	3.83	5.7	160	12.7	11.3	3.6	0.5	0.2	0.2	249	108	161	54	85	1.8	28	0	4.8	0	28	0	365	0	3614.6
